# Supplementary material for: A case study in the functional consequences of scaling the sizes of realistic cortical models
Source: PLoS Comput Biol. 2019 Jul 23;15(7):e1007198. doi: 10.1371/journal.pcbi.1007198 (PMC6677387; doi:10.1371/journal.pcbi.1007198)
Supplement: S1 Dataset — Contains E cell data for Fig 1, left panel. (CSV) [file pcbi.1007198.s001.csv]

cortex size	seed1	seed2	seed3	seed4	seed5
100.0	14.101650165016503	13.804620462046206	14.205280528052807	14.444884488448842	14.913861386138613
50.0	28.734653465346536	26.95643564356436	27.916171617161712	26.614521452145215	25.245544554455446
25.0	87.63600000000001	227.85733333333332	284.9386666666667	289.5066666666667	81.25066666666667
11.11111111111111	142.54411764705878	145.17352941176472	112.2441176470588	151.82647058823525	153.5529411764706
6.25	44.87368421052633	45.21578947368421	38.51052631578948	41.4	40.994736842105254
4.0	32.083333333333336	32.7	31.55	32.541666666666664	31.816666666666666
2.0408163265306123	23.799999999999994	24.56923076923077	24.07692307692308	24.753846153846155	24.338461538461537
