# Supplementary material for: A case study in the functional consequences of scaling the sizes of realistic cortical models
Source: PLoS Comput Biol. 2019 Jul 23;15(7):e1007198. doi: 10.1371/journal.pcbi.1007198 (PMC6677387; doi:10.1371/journal.pcbi.1007198)
Supplement: S2 Dataset — Contains I cell data for Fig 1, left panel. (CSV) [file pcbi.1007198.s002.csv]

cortex size	seed1	seed2	seed3	seed4	seed5
100.0	48.361	47.791	49.22200000000001	48.998999999999995	49.967
50.0	78.40200000000002	73.586	75.334	77.704	70.646
25.0	208.56799999999998	469.108	552.452	554.0279999999999	198.984
11.11111111111111	233.26666666666674	225.93333333333334	182.76190476190476	244.4095238095238	238.80952380952377
6.25	57.89230769230768	56.15384615384615	53.892307692307696	54.33846153846154	55.907692307692315
4.0	29.225	29.799999999999997	29.25	28.674999999999997	27.65
2.0408163265306123	15.950000000000001	16.799999999999997	16.7	16.15	15.3
