# Supplementary material for: A case study in the functional consequences of scaling the sizes of realistic cortical models
Source: PLoS Comput Biol. 2019 Jul 23;15(7):e1007198. doi: 10.1371/journal.pcbi.1007198 (PMC6677387; doi:10.1371/journal.pcbi.1007198)
Supplement: S3 Dataset — Contains data for Fig 1, right panel. (CSV) [file pcbi.1007198.s003.csv]

cortex size	Eopt	Eortho
100.0	14.205280528052807	3.546204620462046
50.0	26.95643564356436	8.305610561056104
25.0	87.63600000000001	68.75424836601307
11.11111111111111	145.17352941176472	147.4
6.25	41.4	42.504999999999995
4.0	32.083333333333336	31.266666666666666
2.0408163265306123	24.338461538461537	21.666666666666668
