# Supplementary material for: A case study in the functional consequences of scaling the sizes of realistic cortical models
Source: PLoS Comput Biol. 2019 Jul 23;15(7):e1007198. doi: 10.1371/journal.pcbi.1007198 (PMC6677387; doi:10.1371/journal.pcbi.1007198)
Supplement: S4 Dataset — Contains data for row 0, column 0 of Fig 2. (CSV) [file pcbi.1007198.s004.csv]

orientation (deg)	sf 0.5	sf 1.25	sf 2	sf 2.5	sf 3	sf 4	sf 6	sf 10
0.0	13.895541401273876	23.357961783439496	33.18726114649681	35.33248407643314	31.668789808917186	20.529936305732488	12.489171974522286	5.31974522292994
22.5	11.526114649681519	17.008917197452217	22.191082802547776	22.929936305732486	20.72866242038218	15.913375796178341	9.533757961783435	5.0038216560509525
45.0	9.202547770700635	12.560509554140124	14.07388535031846	14.099363057324846	12.529936305732475	12.315923566878984	9.584713375796179	5.080254777070064
67.5	8.04076433121019	9.299363057324838	10.65477707006369	11.577070063694256	12.142675159235658	13.024203821656046	9.961783439490448	4.983439490445856
90.0	7.4140127388535015	8.81528662420381	11.347770700636934	11.470063694267505	11.21019108280254	11.663694267515922	8.861146496815289	5.054777070063699
112.5	8.234394904458597	10.15031847133758	11.964331210191078	12.443312101910823	12.912101910828023	12.845859872611468	10.277707006369425	4.973248407643314
135.0	9.370700636942678	13.340127388535038	15.133757961783422	14.80764331210191	13.671337579617823	12.453503184713377	9.890445859872612	5.08535031847134
157.5	11.419108280254772	17.951592356687897	24.249681528662443	24.39745222929939	22.07388535031846	16.606369426751602	9.635668789808916	4.8152866242038215
