# Supplementary material for: A case study in the functional consequences of scaling the sizes of realistic cortical models
Source: PLoS Comput Biol. 2019 Jul 23;15(7):e1007198. doi: 10.1371/journal.pcbi.1007198 (PMC6677387; doi:10.1371/journal.pcbi.1007198)
Supplement: S5 Dataset — Contains data for row 0, column 1 of Fig 2. (CSV) [file pcbi.1007198.s005.csv]

orientation (deg)	sf 0.5	sf 1.25	sf 2	sf 2.5	sf 3	sf 4	sf 6	sf 10
0.0	11.62320185614849	17.770765661252923	22.908584686774955	23.65846867749423	22.370301624129944	17.19535962877031	9.759628770301616	5.2751740139211085
22.5	13.835730858468672	20.636658932714642	26.865893271461733	28.213457076566133	27.9832946635731	22.804640371229716	12.287703016241302	5.174941995359628
45.0	11.548955916473314	17.017169373549883	21.34941995359629	22.763805104408352	22.21809744779583	18.784222737819043	11.055220417633409	5.22320185614849
67.5	10.18654292343387	12.933642691415326	16.148491879350356	16.93921113689096	16.304408352668215	14.125290023201865	8.95777262180973	5.16751740139211
90.0	9.395823665893268	11.136890951276106	13.08584686774943	12.696055684454763	12.543851508120653	12.833410672853836	8.902088167053359	5.278886310904869
112.5	8.78700696055684	10.784222737819013	11.381902552204172	11.192575406032477	11.50069605568445	12.172621809744772	8.76473317865428	5.286310904872384
135.0	9.418097447795818	11.667749419953592	13.04129930394432	12.417633410672858	12.621809744779588	12.859396751740153	8.619953596287695	5.130394431554525
157.5	10.91044083526683	14.218097447795822	17.00232018561486	17.473781902552204	16.107656612529013	13.219489559164737	9.017169373549873	5.174941995359623
