# Supplementary material for: A case study in the functional consequences of scaling the sizes of realistic cortical models
Source: PLoS Comput Biol. 2019 Jul 23;15(7):e1007198. doi: 10.1371/journal.pcbi.1007198 (PMC6677387; doi:10.1371/journal.pcbi.1007198)
Supplement: S6 Dataset — Contains data for row 0, column 2 of Fig 2. (CSV) [file pcbi.1007198.s006.csv]

orientation (deg)	sf 0.5	sf 1.25	sf 2	sf 2.5	sf 3	sf 4	sf 6	sf 10
0.0	11.15616438356164	14.42191780821917	17.742465753424657	17.742465753424664	16.838356164383573	15.260273972602743	9.994520547945198	5.353424657534249
22.5	13.260273972602734	19.347945205479455	23.145205479452052	23.764383561643825	22.62465753424658	18.51506849315068	11.293150684931517	5.200000000000002
45.0	15.041095890410956	23.501369863013707	30.23561643835616	31.68767123287671	29.85205479452055	22.7123287671233	12.684931506849313	5.238356164383563
67.5	12.684931506849313	19.331506849315062	25.03013698630136	25.819178082191772	24.84931506849317	18.97534246575342	10.021917808219168	5.3260273972602725
90.0	10.778082191780811	14.86575342465752	17.572602739726044	17.934246575342474	15.468493150684926	13.517808219178082	9.210958904109582	5.090410958904108
112.5	9.457534246575335	11.928767123287665	14.246575342465746	13.994520547945196	13.780821917808204	12.969863013698632	9.890410958904106	5.161643835616439
135.0	8.909589041095877	10.208219178082183	12.16986301369862	12.153424657534236	12.55342465753424	13.402739726027376	9.079452054794515	5.128767123287672
157.5	9.863013698630134	12.01095890410959	14.252054794520555	14.624657534246571	13.97260273972602	13.835616438356162	8.980821917808214	5.008219178082197
