# Supplementary material for: A case study in the functional consequences of scaling the sizes of realistic cortical models
Source: PLoS Comput Biol. 2019 Jul 23;15(7):e1007198. doi: 10.1371/journal.pcbi.1007198 (PMC6677387; doi:10.1371/journal.pcbi.1007198)
Supplement: S7 Dataset — Contains data for row 0, column 3 of Fig 2. (CSV) [file pcbi.1007198.s007.csv]

orientation (deg)	sf 0.5	sf 1.25	sf 2	sf 2.5	sf 3	sf 4	sf 6	sf 10
0.0	8.840481927710835	10.64867469879518	11.724337349397588	11.48144578313251	11.226987951807224	12.865542168674688	10.378795180722891	4.896385542168671
22.5	9.476626506024088	12.429879518072283	14.585060240963866	14.07228915662652	13.355180722891559	12.140722891566265	8.817349397590357	4.896385542168672
45.0	10.702650602409642	15.37927710843374	20.22554216867472	22.80867469879517	21.42072289156628	15.776385542168656	9.229879518072284	4.815421686746988
67.5	12.352771084337354	18.91855421686747	26.552289156626536	29.235662650602418	28.587951807228915	20.711325301204848	11.238554216867463	5.000481927710844
90.0	10.56771084337349	15.252048192771094	19.83228915662649	21.37445783132532	20.090602409638567	15.753253012048207	9.457349397590356	4.911807228915664
112.5	9.314698795180718	12.738313253012054	15.279036144578328	15.687710843373495	15.475662650602422	14.068433734939752	10.03566265060241	4.846265060240966
135.0	8.146506024096377	10.567710843373492	12.29879518072288	12.587951807228915	12.395180722891576	12.318072289156623	8.285301204819275	4.934939759036144
157.5	7.564337349397589	9.731084337349388	11.026506024096385	10.872289156626518	10.42120481927711	10.633253012048195	7.880481927710836	4.753734939759037
