# Supplementary material for: A case study in the functional consequences of scaling the sizes of realistic cortical models
Source: PLoS Comput Biol. 2019 Jul 23;15(7):e1007198. doi: 10.1371/journal.pcbi.1007198 (PMC6677387; doi:10.1371/journal.pcbi.1007198)
Supplement: S8 Dataset — Contains data for row 0, column 4 of Fig 2. (CSV) [file pcbi.1007198.s008.csv]

orientation (deg)	sf 0.5	sf 1.25	sf 2	sf 2.5	sf 3	sf 4	sf 6	sf 10
0.0	8.827397260273967	10.295890410958902	11.68219178082191	11.79726027397259	12.284931506849306	11.835616438356144	8.071232876712328	5.375342465753429
22.5	9.369863013698623	11.375342465753423	12.947945205479442	12.904109589041095	13.013698630136979	12.416438356164376	8.931506849315069	5.276712328767126
45.0	10.306849315068485	13.446575342465751	16.147945205479445	16.942465753424656	16.060273972602737	15.068493150684928	9.320547945205478	5.353424657534248
67.5	11.528767123287674	18.668493150684917	23.386301369863027	25.46849315068494	25.75342465753426	21.813698630136997	10.761643835616432	5.2602739726027385
90.0	14.372602739726034	23.117808219178073	31.72054794520547	35.40821917808217	34.74520547945208	28.153424657534263	14.405479452054793	5.287671232876716
112.5	12.432876712328767	19.035616438356158	25.556164383561654	27.20000000000001	26.372602739726045	20.09863013698631	10.47671232876712	5.364383561643837
135.0	10.61369863013698	14.312328767123287	17.78082191780821	18.076712328767112	16.717808219178085	13.578082191780807	9.134246575342468	5.364383561643841
157.5	9.430136986301367	11.616438356164375	13.528767123287665	12.778082191780811	12.657534246575322	11.830136986301364	8.849315068493144	5.331506849315068
