# Supplementary material for: A case study in the functional consequences of scaling the sizes of realistic cortical models
Source: PLoS Comput Biol. 2019 Jul 23;15(7):e1007198. doi: 10.1371/journal.pcbi.1007198 (PMC6677387; doi:10.1371/journal.pcbi.1007198)
Supplement: S10 Dataset — Contains data for row 1, column 1 of Fig 2. (CSV) [file pcbi.1007198.s010.csv]

orientation (deg)	sf 0.5	sf 1.25	sf 2	sf 2.5	sf 3	sf 4	sf 6	sf 10
0.0	15.123076923076923	22.938461538461528	33.64615384615383	35.36923076923077	33.000000000000014	22.73846153846154	10.569230769230773	5.953846153846153
22.5	16.353846153846156	25.076923076923073	37.81538461538461	43.676923076923075	41.661538461538456	30.73846153846154	13.138461538461543	5.6461538461538465
45.0	15.323076923076922	21.46153846153847	31.692307692307693	35.30769230769231	36.13846153846152	29.15384615384615	12.353846153846156	5.800000000000002
67.5	14.138461538461534	17.01538461538461	22.67692307692308	24.307692307692314	23.723076923076917	19.738461538461543	12.06153846153846	5.461538461538463
90.0	13.169230769230769	15.400000000000002	16.16923076923077	15.83076923076923	14.492307692307692	15.2	10.092307692307694	5.723076923076925
112.5	13.107692307692307	14.692307692307697	13.984615384615383	14.399999999999993	14.600000000000001	15.753846153846153	10.892307692307694	5.3538461538461535
135.0	13.430769230769231	15.78461538461539	16.12307692307692	14.507692307692302	14.938461538461537	15.507692307692306	11.16923076923077	5.646153846153846
157.5	14.553846153846154	17.26153846153846	22.615384615384606	23.892307692307675	22.092307692307692	15.676923076923073	10.061538461538458	5.492307692307691
