# Supplementary material for: A case study in the functional consequences of scaling the sizes of realistic cortical models
Source: PLoS Comput Biol. 2019 Jul 23;15(7):e1007198. doi: 10.1371/journal.pcbi.1007198 (PMC6677387; doi:10.1371/journal.pcbi.1007198)
Supplement: S11 Dataset — Contains data for row 1, column 2 of Fig 2. (CSV) [file pcbi.1007198.s011.csv]

orientation (deg)	sf 0.5	sf 1.25	sf 2	sf 2.5	sf 3	sf 4	sf 6	sf 10
0.0	13.250704225352113	18.43380281690141	19.538028169014087	18.929577464788725	19.08732394366197	18.704225352112676	11.605633802816904	5.385915492957747
22.5	14.219718309859159	21.72394366197183	28.078873239436618	27.538028169014087	24.450704225352116	20.349295774647892	12.574647887323943	5.228169014084508
45.0	14.670422535211266	24.0	33.46478873239436	37.83661971830987	36.12394366197184	23.369014084507043	11.876056338028166	5.7014084507042275
67.5	14.309859154929578	20.214084507042255	28.777464788732384	31.729577464788736	31.571830985915486	20.30422535211267	9.622535211267607	5.183098591549293
90.0	12.890140845070427	16.383098591549302	19.109859154929577	18.816901408450708	17.983098591549297	13.36338028169014	9.419718309859157	5.340845070422534
112.5	11.200000000000001	13.273239436619715	13.633802816901406	13.678873239436623	14.399999999999999	15.34647887323944	11.267605633802816	5.4309859154929585
135.0	11.064788732394366	12.597183098591552	14.557746478873241	13.611267605633806	13.295774647887326	15.887323943661965	8.788732394366198	5.183098591549295
157.5	12.056338028169018	14.783098591549297	17.239436619718308	16.292957746478876	15.459154929577464	15.9774647887324	10.11830985915493	5.205633802816902
