# Supplementary material for: A case study in the functional consequences of scaling the sizes of realistic cortical models
Source: PLoS Comput Biol. 2019 Jul 23;15(7):e1007198. doi: 10.1371/journal.pcbi.1007198 (PMC6677387; doi:10.1371/journal.pcbi.1007198)
Supplement: S12 Dataset — Contains data for row 1, column 3 of Fig 2. (CSV) [file pcbi.1007198.s012.csv]

orientation (deg)	sf 0.5	sf 1.25	sf 2	sf 2.5	sf 3	sf 4	sf 6	sf 10
0.0	13.478787878787875	15.676767676767676	16.95353535353535	16.614141414141418	17.389898989898988	20.42828282828283	15.75757575757576	5.705050505050507
22.5	14.416161616161615	18.634343434343428	22.610101010101015	20.28282828282828	17.422222222222224	16.274747474747475	10.795959595959598	5.672727272727273
45.0	15.369696969696976	22.496969696969686	33.309090909090905	36.44444444444444	33.971717171717174	21.72121212121212	11.296969696969702	6.109090909090912
67.5	15.030303030303031	24.8080808080808	39.51515151515153	43.571717171717175	41.890909090909076	26.4080808080808	11.959595959595962	6.060606060606061
90.0	14.545454545454549	20.68686868686868	30.804040404040403	32.95353535353536	30.44848484848484	21.268686868686864	10.747474747474747	6.0767676767676795
112.5	13.349494949494948	16.662626262626258	21.365656565656565	23.40202020202019	23.886868686868695	21.171717171717166	14.86868686868687	5.882828282828285
135.0	12.654545454545463	14.238383838383838	17.082828282828284	17.486868686868682	18.408080808080808	18.424242424242422	10.98989898989899	5.882828282828283
157.5	13.22020202020202	14.109090909090913	16.79191919191919	15.919191919191915	15.078787878787878	15.676767676767676	11.086868686868689	5.947474747474749
