# Supplementary material for: A case study in the functional consequences of scaling the sizes of realistic cortical models
Source: PLoS Comput Biol. 2019 Jul 23;15(7):e1007198. doi: 10.1371/journal.pcbi.1007198 (PMC6677387; doi:10.1371/journal.pcbi.1007198)
Supplement: S13 Dataset — Contains data for row 1, column 4 of Fig 2. (CSV) [file pcbi.1007198.s013.csv]

orientation (deg)	sf 0.5	sf 1.25	sf 2	sf 2.5	sf 3	sf 4	sf 6	sf 10
0.0	13.54366197183099	15.14366197183099	13.476056338028172	12.50704225352113	12.91267605633804	12.416901408450704	8.450704225352112	5.476056338028169
22.5	14.30985915492958	15.909859154929576	13.814084507042258	13.633802816901413	13.22816901408451	12.642253521126761	10.794366197183104	5.9267605633802845
45.0	15.301408450704226	17.35211267605634	20.957746478873233	23.459154929577462	23.571830985915497	17.690140845070424	8.676056338028172	5.791549295774649
67.5	16.27042253521127	21.971830985915492	33.622535211267596	37.250704225352116	35.60563380281691	26.47887323943662	10.614084507042255	5.521126760563383
90.0	16.72112676056338	25.41971830985916	36.50704225352113	43.2450704225352	42.54647887323943	34.3887323943662	15.008450704225357	5.453521126760566
112.5	16.653521126760566	20.890140845070423	30.287323943661953	34.118309859154934	33.41971830985915	24.76619718309859	10.073239436619726	5.8366197183098585
135.0	14.535211267605638	16.721126760563383	19.94366197183098	20.687323943661966	20.304225352112667	15.30140845070423	8.991549295774648	5.633802816901411
157.5	13.273239436619722	14.60281690140845	14.107042253521131	14.332394366197187	13.859154929577468	12.64225352112676	9.397183098591553	5.385915492957747
