# Supplementary material for: A case study in the functional consequences of scaling the sizes of realistic cortical models
Source: PLoS Comput Biol. 2019 Jul 23;15(7):e1007198. doi: 10.1371/journal.pcbi.1007198 (PMC6677387; doi:10.1371/journal.pcbi.1007198)
Supplement: S14 Dataset — Contains data for row 2, column 0 of Fig 2. (CSV) [file pcbi.1007198.s014.csv]

orientation (deg)	sf 0.5	sf 1.25	sf 2	sf 2.5	sf 3	sf 4	sf 6	sf 10
0.0	13.333333333333334	28.64761904761905	43.27619047619047	47.00952380952381	40.76190476190476	17.219047619047622	6.704761904761904	2.5142857142857147
22.5	13.180952380952382	24.83809523809524	37.48571428571428	37.02857142857143	33.21904761904762	13.942857142857143	5.6380952380952385	3.3523809523809525
45.0	13.333333333333334	18.666666666666668	23.619047619047617	19.58095238095238	15.466666666666665	15.085714285714285	7.7714285714285705	2.4380952380952383
67.5	12.876190476190475	13.866666666666669	14.78095238095238	14.552380952380954	13.409523809523808	18.133333333333333	11.733333333333333	3.0476190476190474
90.0	12.342857142857142	11.428571428571429	17.523809523809526	16.914285714285715	13.257142857142858	14.628571428571428	8.685714285714287	3.0476190476190474
112.5	12.57142857142857	12.342857142857145	14.85714285714286	12.952380952380954	14.247619047619047	15.695238095238096	9.142857142857144	2.742857142857143
135.0	12.723809523809527	17.752380952380953	21.33333333333334	20.11428571428571	14.85714285714286	14.019047619047617	9.371428571428572	2.8952380952380956
157.5	13.79047619047619	24.228571428571428	34.36190476190476	36.19047619047619	32.53333333333333	16.152380952380955	4.723809523809523	2.5142857142857147
