# Supplementary material for: A case study in the functional consequences of scaling the sizes of realistic cortical models
Source: PLoS Comput Biol. 2019 Jul 23;15(7):e1007198. doi: 10.1371/journal.pcbi.1007198 (PMC6677387; doi:10.1371/journal.pcbi.1007198)
Supplement: S15 Dataset — Contains data for row 2, column 1 of Fig 2. (CSV) [file pcbi.1007198.s015.csv]

orientation (deg)	sf 0.5	sf 1.25	sf 2	sf 2.5	sf 3	sf 4	sf 6	sf 10
0.0	17.257142857142856	29.314285714285713	37.142857142857146	37.885714285714286	31.94285714285714	18.914285714285715	8.971428571428573	3.314285714285714
22.5	18.45714285714286	32.17142857142857	42.28571428571428	44.342857142857135	38.800000000000004	26.742857142857144	11.028571428571427	4.114285714285715
45.0	18.000000000000004	28.742857142857137	37.31428571428571	38.4	35.65714285714286	24.91428571428571	11.371428571428568	4.057142857142858
67.5	15.257142857142858	23.885714285714293	29.657142857142855	30.228571428571428	26.228571428571424	22.514285714285712	9.314285714285715	3.4285714285714284
90.0	14.171428571428567	19.085714285714285	19.942857142857147	18.514285714285712	17.999999999999996	18.91428571428571	9.485714285714286	3.542857142857142
112.5	14.85714285714286	17.599999999999998	15.428571428571427	14.971428571428572	15.42857142857143	16.742857142857147	6.914285714285712	3.485714285714286
135.0	14.800000000000002	18.685714285714287	16.400000000000002	14.914285714285715	13.257142857142858	16.514285714285716	8.285714285714283	3.600000000000001
157.5	15.942857142857147	22.457142857142856	26.228571428571428	22.97142857142858	21.085714285714285	19.314285714285713	7.485714285714285	3.7714285714285714
