# Supplementary material for: A case study in the functional consequences of scaling the sizes of realistic cortical models
Source: PLoS Comput Biol. 2019 Jul 23;15(7):e1007198. doi: 10.1371/journal.pcbi.1007198 (PMC6677387; doi:10.1371/journal.pcbi.1007198)
Supplement: S16 Dataset — Contains data for row 2, column 2 of Fig 2. (CSV) [file pcbi.1007198.s016.csv]

orientation (deg)	sf 0.5	sf 1.25	sf 2	sf 2.5	sf 3	sf 4	sf 6	sf 10
0.0	15.84	22.639999999999997	26.880000000000003	26.480000000000008	26.000000000000007	22.000000000000004	14.4	3.6799999999999997
22.5	15.759999999999996	29.119999999999997	35.44	33.92	28.159999999999997	22.559999999999995	9.76	4.24
45.0	18.8	33.04	45.839999999999996	45.6	39.599999999999994	22.400000000000002	9.52	3.9199999999999995
67.5	15.36	29.04	43.92	47.36	41.760000000000005	24.560000000000002	9.92	4.0
90.0	14.319999999999999	21.6	29.04	29.439999999999998	28.080000000000005	18.400000000000002	7.119999999999999	4.159999999999998
112.5	14.080000000000002	16.720000000000002	20.639999999999997	21.6	21.04	20.560000000000006	12.24	3.6799999999999997
135.0	13.6	20.800000000000004	23.680000000000003	21.119999999999997	17.68	17.36	9.039999999999997	4.160000000000001
157.5	12.88	21.36	26.48	23.52	22.4	20.720000000000002	8.959999999999997	3.44
