# Supplementary material for: A case study in the functional consequences of scaling the sizes of realistic cortical models
Source: PLoS Comput Biol. 2019 Jul 23;15(7):e1007198. doi: 10.1371/journal.pcbi.1007198 (PMC6677387; doi:10.1371/journal.pcbi.1007198)
Supplement: S17 Dataset — Contains data for row 2, column 3 of Fig 2. (CSV) [file pcbi.1007198.s017.csv]

orientation (deg)	sf 0.5	sf 1.25	sf 2	sf 2.5	sf 3	sf 4	sf 6	sf 10
0.0	17.846153846153847	22.092307692307692	22.153846153846153	19.815384615384612	20.92307692307692	25.16923076923077	16.307692307692307	4.738461538461539
22.5	18.89230769230769	24.492307692307694	30.646153846153855	27.938461538461542	24.12307692307693	18.830769230769228	11.569230769230767	5.6
45.0	20.246153846153845	29.846153846153847	42.58461538461539	46.76923076923078	44.79999999999999	25.169230769230772	10.27692307692308	4.923076923076923
67.5	19.138461538461538	31.261538461538464	46.8923076923077	52.06153846153847	49.169230769230765	29.292307692307688	11.446153846153846	4.615384615384615
90.0	17.846153846153843	26.33846153846154	36.3076923076923	37.66153846153846	35.323076923076925	23.01538461538462	7.323076923076925	4.800000000000001
112.5	17.107692307692307	21.72307692307692	26.215384615384615	26.95384615384615	25.599999999999998	23.015384615384615	14.584615384615384	4.738461538461539
135.0	15.384615384615385	19.50769230769231	24.36923076923077	23.44615384615384	22.769230769230774	19.815384615384616	9.907692307692308	4.984615384615386
157.5	16.246153846153845	20.246153846153845	23.938461538461542	22.646153846153844	20.553846153846152	16.923076923076927	11.569230769230769	5.1692307692307695
