# Supplementary material for: A case study in the functional consequences of scaling the sizes of realistic cortical models
Source: PLoS Comput Biol. 2019 Jul 23;15(7):e1007198. doi: 10.1371/journal.pcbi.1007198 (PMC6677387; doi:10.1371/journal.pcbi.1007198)
Supplement: S19 Dataset — Contains data for row 3, column 0 of Fig 2. (CSV) [file pcbi.1007198.s019.csv]

orientation (deg)	sf 0.5	sf 1.25	sf 2	sf 2.5	sf 3	sf 4	sf 6	sf 10
0.0	18.057142857142857	32.457142857142856	54.39999999999999	60.34285714285715	55.54285714285714	24.0	10.971428571428573	6.3999999999999995
22.5	18.514285714285716	24.22857142857143	43.88571428571429	46.4	38.62857142857143	17.82857142857143	8.914285714285715	6.171428571428572
45.0	20.342857142857145	18.285714285714285	26.742857142857144	23.77142857142857	21.71428571428571	19.657142857142855	10.742857142857142	5.257142857142858
67.5	21.485714285714284	17.6	18.057142857142853	20.342857142857145	22.400000000000002	29.02857142857143	19.657142857142855	7.085714285714286
90.0	20.571428571428573	21.02857142857143	23.085714285714285	26.057142857142857	23.771428571428572	22.857142857142858	10.514285714285714	5.714285714285714
112.5	22.400000000000002	18.057142857142857	18.97142857142857	18.514285714285712	21.02857142857143	21.942857142857143	21.25714285714286	5.714285714285715
135.0	19.428571428571427	18.971428571428568	25.37142857142857	25.142857142857142	24.914285714285715	23.085714285714285	11.885714285714284	6.3999999999999995
157.5	18.74285714285714	25.599999999999998	43.88571428571429	48.91428571428572	47.08571428571429	22.17142857142857	8.685714285714287	6.8571428571428585
