# Supplementary material for: A case study in the functional consequences of scaling the sizes of realistic cortical models
Source: PLoS Comput Biol. 2019 Jul 23;15(7):e1007198. doi: 10.1371/journal.pcbi.1007198 (PMC6677387; doi:10.1371/journal.pcbi.1007198)
Supplement: S20 Dataset — Contains data for row 3, column 1 of Fig 2. (CSV) [file pcbi.1007198.s020.csv]

orientation (deg)	sf 0.5	sf 1.25	sf 2	sf 2.5	sf 3	sf 4	sf 6	sf 10
0.0	21.51111111111111	21.688888888888886	31.644444444444446	37.5111111111111	35.55555555555556	21.866666666666664	7.644444444444446	4.444444444444445
22.5	21.333333333333332	22.755555555555556	31.11111111111111	35.91111111111111	38.044444444444444	27.733333333333334	9.422222222222222	5.688888888888888
45.0	21.511111111111113	22.755555555555556	27.37777777777778	31.822222222222226	32.17777777777778	27.37777777777778	10.666666666666666	4.800000000000001
67.5	21.688888888888886	22.577777777777776	22.400000000000002	23.28888888888889	24.355555555555558	21.51111111111111	9.600000000000001	4.800000000000001
90.0	23.466666666666665	23.288888888888888	19.200000000000003	17.955555555555556	17.066666666666666	13.511111111111113	6.933333333333334	5.333333333333333
112.5	22.4	23.466666666666665	19.377777777777776	18.48888888888889	15.288888888888891	14.044444444444444	11.555555555555555	4.800000000000001
135.0	21.155555555555555	21.688888888888886	20.08888888888889	22.577777777777776	18.311111111111114	14.222222222222221	11.555555555555554	4.622222222222223
157.5	21.333333333333332	20.08888888888889	26.488888888888887	27.555555555555557	29.15555555555555	17.6	7.466666666666665	4.8
