# Supplementary material for: A case study in the functional consequences of scaling the sizes of realistic cortical models
Source: PLoS Comput Biol. 2019 Jul 23;15(7):e1007198. doi: 10.1371/journal.pcbi.1007198 (PMC6677387; doi:10.1371/journal.pcbi.1007198)
Supplement: S21 Dataset — Contains data for row 3, column 2 of Fig 2. (CSV) [file pcbi.1007198.s021.csv]

orientation (deg)	sf 0.5	sf 1.25	sf 2	sf 2.5	sf 3	sf 4	sf 6	sf 10
0.0	12.0	10.4	7.733333333333333	6.933333333333333	6.666666666666667	13.066666666666665	7.733333333333334	1.3333333333333333
22.5	13.066666666666668	10.933333333333335	11.466666666666667	9.6	8.0	4.800000000000001	3.1999999999999997	1.8666666666666665
45.0	13.6	13.6	23.733333333333334	26.400000000000002	28.0	16.0	2.6666666666666665	1.0666666666666667
67.5	11.466666666666667	13.333333333333334	22.133333333333336	26.400000000000002	24.266666666666666	12.0	6.666666666666667	1.3333333333333333
90.0	12.0	11.733333333333334	9.333333333333334	12.266666666666666	9.333333333333334	5.333333333333333	2.6666666666666665	1.3333333333333333
112.5	12.800000000000002	9.866666666666667	6.666666666666667	5.333333333333333	4.266666666666667	8.266666666666667	6.133333333333334	1.5999999999999999
135.0	12.0	9.866666666666665	10.933333333333332	6.400000000000001	4.533333333333333	5.066666666666667	2.4	1.0666666666666667
157.5	11.733333333333334	10.666666666666666	11.466666666666667	9.333333333333334	7.733333333333333	9.066666666666666	3.4666666666666663	1.8666666666666665
