# Supplementary material for: A case study in the functional consequences of scaling the sizes of realistic cortical models
Source: PLoS Comput Biol. 2019 Jul 23;15(7):e1007198. doi: 10.1371/journal.pcbi.1007198 (PMC6677387; doi:10.1371/journal.pcbi.1007198)
Supplement: S22 Dataset — Contains data for row 3, column 3 of Fig 2. (CSV) [file pcbi.1007198.s022.csv]

orientation (deg)	sf 0.5	sf 1.25	sf 2	sf 2.5	sf 3	sf 4	sf 6	sf 10
0.0	26.057142857142857	22.62857142857143	22.17142857142857	24.457142857142856	18.285714285714285	26.28571428571429	17.371428571428574	6.171428571428572
22.5	26.74285714285714	26.285714285714285	33.371428571428574	30.62857142857143	25.142857142857142	19.885714285714283	10.97142857142857	5.485714285714286
45.0	25.82857142857143	28.799999999999994	46.4	46.857142857142854	44.34285714285715	23.771428571428572	9.142857142857142	5.714285714285714
67.5	27.657142857142855	30.17142857142857	45.942857142857136	49.82857142857143	45.94285714285714	25.14285714285714	9.6	5.485714285714287
90.0	26.971428571428568	26.74285714285714	31.08571428571429	32.68571428571428	26.971428571428568	18.285714285714285	9.371428571428572	6.628571428571429
112.5	24.914285714285715	24.685714285714287	21.257142857142856	17.142857142857146	19.428571428571427	25.6	17.82857142857143	5.714285714285715
135.0	26.28571428571428	24.457142857142856	21.714285714285715	20.342857142857145	20.8	22.17142857142857	11.428571428571429	5.714285714285714
157.5	25.599999999999998	20.342857142857138	24.91428571428571	25.37142857142857	24.228571428571428	22.857142857142854	8.457142857142857	6.171428571428571
