# Supplementary material for: A case study in the functional consequences of scaling the sizes of realistic cortical models
Source: PLoS Comput Biol. 2019 Jul 23;15(7):e1007198. doi: 10.1371/journal.pcbi.1007198 (PMC6677387; doi:10.1371/journal.pcbi.1007198)
Supplement: S24 Dataset — Contains data for Fig 3. (CSV) [file pcbi.1007198.s024.csv]

current source	full cortex	1/2 cortex	1/4 cortex	1/9 cortex	1/16 cortex	1/25 cortex	1/49 cortex
0	4.5	7.6	11.700000000000001	18.099999999999998	22.400000000000002	24.4	27.3
1	11.3	18.8	28.7	42.4	47.5	57.599999999999994	61.8
2	20.9	18.7	15.5	9.0	6.5	4.6	2.5
3	63.3	54.900000000000006	44.1	30.5	23.5	13.4	8.5
