# Supplementary material for: A case study in the functional consequences of scaling the sizes of realistic cortical models
Source: PLoS Comput Biol. 2019 Jul 23;15(7):e1007198. doi: 10.1371/journal.pcbi.1007198 (PMC6677387; doi:10.1371/journal.pcbi.1007198)
Supplement: S25 Dataset — Contains data for Fig 4. (CSV) [file pcbi.1007198.s025.csv]

time (in ms)	full: voltage	full: E curr	full: I curr	1/4: voltage	1/4: E curr	1/4: I curr	1/16: voltage	1/16: E curr	1/16: I curr
0	0.42696476252633075	244.24758283006895	151.74110989274251	0.4152287439049869	97.56769161737886	63.74242995472465	0.0807351680214425	7.543452445832539	12.542509638928815
1	0.4832321671410627	226.549725348886	175.14070559374875	0.4181677240749959	71.83313822945442	58.30613296641951	0.07269950442045947	11.99110595988061	10.547175282330603
2	0.5173432943267867	275.1646916210845	195.1518797750288	0.40433822816073983	51.99887193619905	50.55691594831265	0.07484872380229488	16.321505065389967	8.964692621623321
3	0.5710874840262274	319.29378420609623	223.0705447972557	0.3802952385392919	38.830432135533414	49.72746164513422	0.0773972823516078	15.659280920489797	9.897389281784056
4	0.6447128027253697	354.09052536446086	246.64121365187034	0.369840526787574	111.01038712714279	64.68178188502596	0.08002956191502925	21.431044304016275	15.893879565851996
5	0.7045300573723242	395.505855459633	305.35977101599264	0.40522308983783545	132.32374331517428	67.6321107925372	0.07932865518232875	16.439843550917036	15.393593287904007
6	0.7400246442458706	432.0246492418052	375.3730095863161	0.4499740250585708	149.9090409962005	78.40527875395537	0.07049726409768052	21.844382177484434	22.297904219459458
7	0.7723276592007288	506.9183461728617	412.6277262301139	0.4936992182719859	144.69077924524754	91.90279900599933	0.06882924344078979	31.419338465922056	30.119515494222423
8	0.8183202082472073	478.8073025519983	412.89635745776684	0.5059679364409874	114.8316299191535	86.56311252018904	0.07878854786903688	48.76629619696699	28.908007823642734
9	0.8127694102597636	384.1651894264727	376.64743874090675	0.5177177813392897	117.68616057354835	76.0976818630926	0.09153840716703918	38.44521779139456	25.70109665885154
10	0.7566206209487243	303.7533727281687	340.0540120949018	0.5323100849219424	119.0456524862681	77.06272765126538	0.09501604958293168	26.001603382350442	22.06639057981423
11	0.6801775507421081	275.8280465802274	313.9008650124532	0.5383647431944325	96.80670146345392	74.34387456295003	0.09117543244644173	16.858201298137274	18.637688099180938
12	0.6257667085971097	266.56878209679286	283.8809432134407	0.5210120023650688	70.328417383427	73.33434592700677	0.0855042844598782	19.85244733516523	15.670657402033848
13	0.5952552511019996	278.515357740071	246.5694620444951	0.48632234582549483	50.886031284748675	64.72887048786525	0.08893850032003316	28.524242971829946	19.435934847586868
14	0.597725581602931	259.82261608886654	221.9274476985493	0.445550634367676	41.16895765873985	59.04574773803475	0.10418231639169961	46.232488013160996	20.79458246654611
15	0.618803139514075	278.62530514891114	205.7259827171774	0.41196413698431644	45.735845006257	52.393910972680025	0.12801300114139869	56.5467148005839	19.224619560822937
16	0.659665604141268	263.05367488582806	197.4913849495572	0.4157718825655611	92.61279449396633	53.267948274590694	0.15570975585463057	46.77908756030943	17.130292298778365
17	0.6818135762314979	251.61414993388715	200.92677077671266	0.44133527139072265	144.63589910653604	89.61431557262429	0.18118998803904435	59.35875313262231	15.026372858163992
18	0.7107425938260049	285.7661400955258	234.56966311970683	0.48617339363505463	188.4917608940367	110.8016583082386	0.21290280921941798	54.25732774464832	22.07994082176689
19	0.7084621616253861	265.79276221633864	242.95087411891708	0.5256798022916098	161.3670478472633	110.48925814581393	0.22487724732335668	38.14942168581925	23.336259272910652
20	0.6829722431820026	238.01997939973717	237.34615973062182	0.5253881226792037	119.46806619839957	118.3947984139388	0.22270701227881862	25.054604266163267	20.848048312173145
21	0.6570455511330793	275.3962242395077	245.09007893292613	0.48545324733167694	83.81753535051064	111.82694563567814	0.21714104210033447	27.118275084516505	17.831902801934028
22	0.6402203488571253	280.7128343121619	283.4215192673053	0.42373806527651164	59.40730948365788	107.6271587988019	0.2192590194805274	38.77393647176444	15.206300587268588
23	0.5943543297573638	297.1019099852085	307.76353532794946	0.3617605480158059	64.331532752872	96.72838892189507	0.23043423806137692	37.85732259504111	21.567571728358523
24	0.5564573203803129	301.8846094304721	304.7155373216048	0.31524572037695214	56.20401300327243	85.16087722753245	0.23293420928927233	37.584640959100696	21.987263161275198
25	0.5282779954209578	267.9637919461975	267.2695006166927	0.2726653800992148	48.34879647954732	71.1989425353775	0.23503846974631637	33.8885624945198	19.61700534894215
26	0.5134274705210283	276.07104604718364	230.0821323771743	0.2554200280881752	69.88284519986686	61.14027360697936	0.24191423866840278	41.44918013536026	16.983555928872224
27	0.5369949295942968	280.6457508054366	240.4713024255988	0.2485301454934426	65.54438009573731	61.98792942818076	0.2535371087731649	35.75138029003635	14.62530964315723
28	0.5264053936638478	263.4282341071327	278.5460089673388	0.2575857428922885	92.29916594885682	60.461928900872	0.25753127953410376	24.97646322196123	12.449685422404809
29	0.46986045589269065	248.91110497767514	283.5735997805108	0.27270318923668574	77.86661785644495	55.41721516682938	0.25381039429196456	16.553380835959107	10.499128225975106
30	0.42291723037434786	248.36828164614587	261.78651652285816	0.2801454594882459	69.09895629858255	49.81148631858799	0.2551154242769091	31.95718958813027	8.899882453104166
31	0.3923563021794916	224.73342888098207	236.95302412254287	0.29508254374073245	97.39265473666566	56.162440063774014	0.26497000057485365	28.219354716731992	7.613385912453919
32	0.36629392819752643	233.74605434296618	215.06692125500703	0.3157542750972031	85.28426069819344	57.658593420635164	0.26866872467267533	19.991527360955832	6.469361435691488
33	0.3877796646467621	249.27081908335546	209.45943403453728	0.32063633745894254	82.99751979315624	61.696339873356955	0.2711860245503853	25.503346006709037	13.721393684372984
34	0.39305648277015304	235.51090100180144	200.59833918329278	0.31981694060601956	69.67558624397005	63.33158310750478	0.2696467838905867	64.03608459418913	26.96055205624536
35	0.4361308614065006	267.6203981917363	187.7164657075201	0.3100222675270227	85.94606689215684	62.475746301160335	0.3105232486164057	98.0325936981032	29.828904294067733
36	0.48346609810385094	250.62654164481268	176.4864336467209	0.3243938730660369	112.29745725339274	64.17141667489429	0.3635459791453248	92.56505004790002	30.8093440358425
37	0.551537056580081	265.01886863548907	164.29699663495737	0.38520611585951275	154.0125467820809	67.68997456713593	0.3878952834871435	65.45783201263465	38.1430553889293
38	0.5902436169078268	253.7015457032692	221.0367508507073	0.44181465253365565	137.65215298939722	73.69735068049832	0.3850623414261856	42.814076338822005	35.17960476662526
39	0.5595077706350121	267.5164320913435	294.9410295980445	0.47145789147893963	134.51373468890023	73.64617821272338	0.3694719800423645	34.65602538719521	30.10123003990175
40	0.5269909623345435	333.71477467185	317.2451611821713	0.5155378275949173	154.55218259360154	81.87615114419066	0.3566232390377154	29.542071494397256	25.3587806124878
41	0.5094943201283495	324.4287400571581	313.55690419597096	0.5596219128439591	160.2116138701716	86.34725644423557	0.34104096050837285	20.7682953819565	21.186899097014667
42	0.5238176962043075	397.34730142847775	338.39781992057	0.6162097866498277	195.06202127435847	87.24578425491958	0.32427522533449465	25.098770481448827	17.646581669080174
43	0.5783370687420457	444.51981034683354	360.84256625644764	0.683253894661858	167.82108688215706	86.64953398878117	0.3238909342994675	33.34979291947097	14.93305920496727
44	0.6229953700444089	418.11788479030224	368.8876849868962	0.7070588790726617	119.11268916097272	82.74703426785966	0.3306018389681578	37.22395540864973	12.72532986020838
45	0.6356263191584124	403.5592210898772	373.60248694804613	0.7196719486232895	152.9721239724034	99.2403817831391	0.3351016229138672	27.98256643049932	10.819094115041782
46	0.613591897912304	373.30777011185097	362.43812977797796	0.7143702880858827	133.85570333330426	123.4514312145715	0.3448923984376572	40.630748927332284	9.24644923101098
47	0.5888303939763146	343.2709681139008	333.64044121519765	0.6876649824773373	124.20640593925442	127.6284883620509	0.3557031791187546	31.973788630526524	7.909515435372275
48	0.5855020429724843	339.204056220648	290.1836401718932	0.6530414710272798	158.30949223751085	134.76190118909741	0.36015806112130694	31.12093122681246	6.723503635501878
49	0.6399951227543169	368.8568833835023	272.5861635340649	0.6597404372842434	183.9109078898485	147.1253735047232	0.3715080165569157	71.09811965170424	5.753432813269033
50	0.6848887088539924	308.02624507343745	252.62334739875257	0.6516225352068857	152.39167535803253	138.1171982911541	0.4474300786372146	131.6782794720565	5.225606995932607
51	0.6814777176758158	226.23735541909488	218.21197710082365	0.6616925081155806	188.2486089489387	121.56987137486315	0.5768761910933607	180.24510274587334	18.731745402519323
52	0.6537464495214496	218.81309798531197	191.14222637938937	0.6834396317906882	151.15465889960788	111.37590498693396	0.6836887295793482	139.37165196998345	33.68278758167509
53	0.6573893871859797	218.51742860950196	198.9041096723713	0.6740145950671956	106.53467087266785	95.47730822841976	0.7611238945118721	151.24171948515757	40.8566288381237
54	0.621209686613622	249.79853409162496	267.5745435494713	0.6458666372351005	82.9218259057296	79.5904374160527	0.8195628917939882	127.8990340082932	38.90842667234539
55	0.5603746416838172	317.9146886233617	328.01789142864897	0.6571486794836712	183.26382528903548	68.06757921208688	0.8547022485339016	101.07425746248785	34.48841570595546
56	0.5855359420036502	411.36580790731665	325.0964719369001	0.7611296048224614	212.18371071746597	73.07157213258749	0.86533712649076	70.44989776564385	29.598767119772287
57	0.6425357308258083	407.59409243001863	306.7410912924773	0.8346657830176589	166.9131276564501	84.99544903268223	0.8526479680848624	45.902775574223874	24.896941430386367
58	0.7010171970768116	375.4690231498093	282.0552642486465	0.8467366919659874	116.1347773427667	87.17258385286051	0.8317158335868575	39.908872423137225	20.795242728141694
59	0.7429083557497409	317.4715206233822	260.3834988168528	0.8130828406072214	110.64218193116893	108.76272100881313	0.8138420561102759	67.03581317964837	17.393927641126755
60	0.740606430582083	294.8061799262356	272.7800215234605	0.7897079949427209	171.24742822075814	110.369024050794	0.8627564277594378	135.2787896947992	33.437156248976066
61	0.7354495271058354	369.45304666233744	336.4525146504101	0.8260648354162214	184.19758271105954	102.46463943384235	0.9060654686021975	106.18171239539393	41.25943871131942
62	0.6945307606216189	346.14484976608037	399.18007407285336	0.8565343497231694	177.18408986879896	98.45299851067598	0.9023703214210913	71.54260767795266	48.58567146087441
63	0.5943328126957794	347.33780488145527	404.129208864207	0.8945954833731261	193.47604999835056	112.40762086088463	0.8695399266454682	46.17690889028822	43.7769747587712
64	0.5151144818485911	307.5652419186315	352.61878083597236	0.9366979677064334	201.71159782177693	129.7502580828078	0.8402258373159315	78.27164230802371	37.2453029007583
65	0.4706123895809517	293.83845772717706	299.28021813800984	0.9342968671497226	151.74215710272125	132.82805483948638	0.8458039689369901	82.46827714104698	31.876043503293637
66	0.4486327437041852	249.11782937926378	251.49810556199154	0.9033665699337501	144.07169935271352	126.34254278638335	0.8484795000104672	64.16193012947596	27.088294416047056
67	0.41504885222553006	194.40064704265765	211.572563664658	0.8908894863348207	158.3320804216929	114.67341867003432	0.8558927848704126	95.40745375301091	23.054965342850153
68	0.38157630395644204	166.09530984114582	176.12656789844795	0.8985677953887455	161.13064396332464	105.8772097515093	0.886242807528629	91.55980661224761	19.906179992274456
69	0.37068647640890084	175.2806639262056	148.19081782508712	0.9070328584101903	171.76714801766283	92.2867132453879	0.9028206129508858	66.90026215433171	17.028873261173704
70	0.444387395275252	287.9369018530356	134.52243749772214	0.9483132418657422	161.9935278997671	80.74455526782229	0.8971423041260829	44.16546216635572	14.3607791494127
71	0.5698100292904488	284.9067866554584	130.163205973607	0.9654009225660732	117.72901132904892	69.21747547522598	0.9293745491016575	186.2779572147731	20.126958163861836
72	0.6932024212665984	271.6941166524724	126.8578307044039	0.9717215899315559	136.07554002353132	58.85074048222633	0.0	258.60314969536057	17.005382464230724
73	0.775175389046495	231.41716014077653	156.36904196431001	0.0	177.93843168077288	20.271864464930754	0.0	196.1994079294684	20.427700901922666
74	0.7900585062672775	254.31148953145484	232.77507788247232	0.0	146.27944584928247	17.158506655058062	0.08286228353594535	199.84428873059406	21.210768104602856
75	0.735756914174939	288.06483016081853	313.9321403875608	0.027466280186949996	129.0314058510139	20.89309437692318	0.22956425339271083	150.01082823002594	22.019405240547275
76	0.6932440461652838	340.8761157378925	344.4828074915879	0.15326834008493873	181.5426600363975	46.68305122442707	0.3605529545158169	181.73992898053075	22.258366591562535
77	0.6538823827323759	351.72789745105	357.9681541857408	0.31374382870707185	268.08522270962936	78.26812484399481	0.47408468396071035	155.32059610449193	34.22628816568802
78	0.6237653177859955	352.46172682938175	324.22310968115613	0.5081531096742944	349.2813334199941	126.27891745709307	0.5771844861611536	165.07558796777963	35.376114422591705
79	0.6340690287435151	357.28557516503605	294.4724153954291	0.6592001959831294	283.5793238638722	152.59041786047746	0.7239128943518351	236.39797551500175	34.57995709150578
80	0.667463765767605	319.7769310644418	267.46242774316886	0.7265592521905968	239.83685153588283	165.22133435943857	0.8623392243586372	180.24654394326737	32.498631463435125
81	0.6656549821266039	260.0087971759549	238.40927642596213	0.7373212382277634	171.6109775542714	148.68724423420443	0.9321530870249592	119.55008984440241	40.013702202917315
82	0.6704418665968647	278.45346029043105	224.51353308270748	0.7058529257266436	117.62599690494766	129.31519134179263	0.9512464697287109	99.23392379824396	44.0536416931518
83	0.6836508679846488	317.3971771223706	247.88116143952703	0.6675436995999863	141.35271877328816	120.03213659958294	0.9511305024117183	98.90986043706982	39.838320701685376
84	0.7361217389419025	371.0876273326165	297.37529200093815	0.6864223105388944	169.44867120856836	109.38274559964053	0.9817418278114903	116.11338813397441	35.03597564889818
85	0.7586496502663971	407.7095068912007	334.3170757606698	0.7192823991947872	181.6466666309982	96.5262488580301	0.0	146.5017278336275	16.25954211113495
86	0.7905633103270244	383.0112679461164	327.358502706325	0.7756634028222094	200.38348312829876	85.48206592066053	0.0	183.07594823081692	18.95978911398319
87	0.7892139026291497	311.9992273137492	287.56185914603526	0.8545634998071451	215.56467645009502	86.75024969023728	0.019552218650758207	135.8189953942678	17.91536225667504
88	0.7834878329975055	292.3329988167396	245.22313225950228	0.9237668121272373	180.73513467258343	86.81705054208965	0.16456618878352197	213.5047012504573	18.809545024339727
89	0.8089161260828288	313.62794370341925	211.93124169871106	0.9552642709149076	147.34557915057246	81.40152466333815	0.38847326370672236	263.5965740177186	20.354667078754893
90	0.8761269065636387	293.16178982084233	190.6416590406911	0.9654561815597643	120.96122540174545	76.75327002730364	0.5692152000743324	194.98695054644048	36.36574215127464
91	0.9625376526377772	389.4933591678432	213.23736431820194	0.9483038890518138	86.64490963889953	67.73912530275281	0.6533117937314525	146.42449541292999	65.05531101917613
92	0.0	650.950757294109	178.62882517290126	0.9354133064384408	123.96738250873663	57.77118515144463	0.6925690917801854	153.33970426497214	67.74001693398476
93	0.0	906.0849212235448	275.21348406047673	0.9630122561417719	132.32236066985394	56.76356629852153	0.7373917655651933	129.81196456507524	62.2031151767005
94	0.36574898348710067	868.446478543701	439.24676843417166	0.9899404394154944	151.04122325447938	70.49634699553783	0.7510240349454785	88.96166479794894	53.9436396149946
95	0.6146129298903075	629.3509940269888	487.85337166824854	0.0	266.81012233300254	41.396165514630766	0.7727954655423862	124.29674437803126	46.565585814906605
96	0.6461148465561979	437.1893163721931	430.1403445772567	0.0	286.3288555259165	51.81432202067254	0.8460216935685876	209.20989079380738	41.47355658022801
97	0.5938151500607405	330.23817873250147	351.32946894584904	0.19435811641767253	336.3039227656411	75.9796067871643	0.9763075434670392	225.3885408684632	38.141233012939175
98	0.5625388107972092	292.7263953063131	290.427303070509	0.39762857156342923	287.02280937551507	103.71304271357778	0.0	243.7674006529189	13.100473736100307
99	0.5287438404827546	228.94266954654904	239.1642225280154	0.5480324918065467	276.5094334524102	108.32626820784816	0.0	167.14433231265255	11.08821957670824
100	0.526194335314067	235.1761141659979	202.0182812423923	0.6753003505199335	241.32784296900402	103.63948071674992	0.09459032198246918	104.95631839819086	10.716352907350753
101	0.5235887226873398	183.1793517818965	170.61534612712222	0.7514623192239844	182.45371776532798	93.34378367969822	0.1612179832238432	64.88674201984561	9.86380376662001
102	0.519453974673644	196.59007118333608	143.90309758744394	0.7804904017935121	127.95347325206404	80.79291172482229	0.19461414657567983	40.331162210081175	9.936558451920224
103	0.5498501696192244	176.69619070633604	124.91612376070105	0.7748051134901774	106.34850544968666	70.14332587643926	0.21365782496087488	79.0052893913891	17.32228333751297
104	0.5780290097983136	186.94216704161323	109.62862379902495	0.7891613925543635	124.37592447339006	64.95235232087963	0.2793854125313917	116.07942975021068	18.20550977727822
105	0.6331879424581185	220.20884291518786	106.52430390683122	0.8483955922755249	207.44938503906155	63.784245064016254	0.4334031898802666	282.08834507459	24.21679784022245
106	0.7238958067314896	223.81864803299305	116.67776262996813	0.9460730158241943	200.23890308228906	71.11145840217904	0.6850667459692173	312.90283342586036	53.22703766495443
107	0.7645794610470057	218.8425290887793	149.85158785769897	0.9996892803910301	166.63291013755958	85.23088501743325	0.856987353748796	220.875002816185	59.37418831871973
108	0.7999525394389512	287.6322727503807	204.31000477383301	0.0	157.4755138881121	34.34956245840211	0.9321054509447612	141.91131327218056	63.83332226365011
109	0.8527196462960641	304.6595842365746	208.2970898985476	0.0	180.26791417363702	31.96663829176951	0.933219662455793	89.37075410555057	65.10442954055488
110	0.9278947780075588	350.14893731112176	219.94466128691678	0.14342745346155605	181.50426378159636	44.503224124666545	0.8977525295455382	56.17853512377155	56.70084877811156
111	0.9661619666414863	393.5051167681362	390.06264575909506	0.25984289217000234	190.7241601476562	62.698973448526345	0.8472743190545102	35.51290438629158	47.15412790361353
112	0.8877918435994109	464.69067907930776	500.581363240028	0.36027050727978915	209.04243321582192	88.29346506474407	0.7921146979492418	22.718156984522473	38.63496002590388
113	0.8299412975867689	500.59777138941485	479.5996039511896	0.4513250633699334	183.11292243654532	93.18479921342366	0.737366667900125	14.81741113091178	31.517168549728456
114	0.8405590759878226	504.6060283172671	438.9228928050112	0.48842352410763934	133.79191939981504	96.93409903759787	0.7114849133386507	100.92840979594845	26.194847254820985
115	0.8611050040194558	441.56267618367906	384.530378231535	0.5343985992096772	190.58144055314585	91.04976275545539	0.8533578210182702	257.3179943534548	24.45602592746612
116	0.8619263807019423	357.3894920251043	327.71293513787674	0.5959256170784789	156.56990376283423	85.38075526436336	0.0	330.4318409184306	9.078613346047344
117	0.8356168114415373	272.3964399177084	273.12593915736204	0.616289533469752	110.10738383313208	77.48592431131047	0.0	275.7868319646423	7.683911637456323
118	0.7931482022212305	246.6921069557665	224.7650250275298	0.6095626318623525	110.93458889029405	66.29180235344896	0.055166272364852914	217.90684829239396	7.041566076600156
119	0.7823880820703124	220.1858017836981	188.86609345646357	0.6503364814377628	136.84767608222901	59.32498032119318	0.2236211966012647	152.90089463355864	15.227506127052148
120	0.798366647468411	259.0686173934825	161.62142028819093	0.6797671575490404	104.96010914737593	57.52583063002634	0.3103646333497337	99.15799889062158	30.060281474649095
121	0.8737473097456	268.5455693948809	149.71380566501156	0.7061556665709338	166.02562758092006	51.29167692537733	0.3426414070565289	62.4755668156931	30.577891411308546
122	0.9767326055150963	327.2443797067244	158.6760423065963	0.8124103888502829	209.612568035714	49.74880499827766	0.3423172770585004	39.27581805235853	37.32572515899869
123	0.0	388.9779969335128	83.23370815171222	0.9194342377818351	209.99722996517355	60.51661548219727	0.35390034115474656	103.31753012260495	37.14080589799873
124	0.0	397.32410873816985	119.47867857807171	0.9913559884950616	169.4614831217	92.58622752836044	0.4487774077509304	191.99862287079304	35.83800748572107
125	0.17064876913015384	373.3508764192101	203.22711237732972	0.9629452211247939	132.47633654352916	150.00933798298956	0.572569425683176	164.41929711306685	34.12809928785408
126	0.2893997690363508	353.2929722758579	260.71376847371255	0.8843251602041091	103.0376350981659	145.71566775482833	0.651093688060809	142.46434460343065	30.83449429424507
127	0.32895513084060163	318.14560333246334	284.1411838802076	0.7956355147003955	73.6857226593908	122.40394410803658	0.7513006851014498	188.68267538674158	28.115295538539446
128	0.36085204753402383	324.8150521824677	267.855873861265	0.7204736394221587	95.99368613792228	99.79191159647496	0.8612241853641716	155.7084066390543	25.649917477405005
129	0.41677711768536513	376.2854710843287	252.11031259030364	0.6959149140349715	98.28728754289217	83.3546359371635	0.9203113252814431	104.87541477135636	32.14775656234497
130	0.5648730044287773	455.1100206611188	273.00595558151247	0.7060337496545458	160.03843562485588	77.96285731529665	0.9150744810348711	67.29786707401284	54.76385403551384
131	0.6846515278688987	412.5587822231306	310.4306678440525	0.7703522376502747	191.72945423049416	73.5727779692984	0.8734828080333116	71.50521816765725	54.5524315334822
132	0.7487625562475477	435.23480253167924	343.3990416928707	0.8384691847895561	170.22862167390173	76.37109720997735	0.8793164543299216	131.05384052874243	48.8166096354357
133	0.7950298301734101	427.69802310225396	348.30066329996333	0.8747991761784657	180.90770247293426	81.70895517668299	0.9464139338426654	187.22800094426557	43.78322883939546
134	0.8459453381860302	519.1749978872363	385.6205270706262	0.9515024213693846	227.10295720863954	97.0918746552026	0.0	216.82625097678076	22.318241704015605
135	0.9376921479353465	564.284731598655	457.9394300285199	0.0	252.81823284277704	44.64922057301307	0.0	168.5687533640391	22.018398580363254
136	0.950782339663895	482.6281639052454	449.72292206594597	0.0	215.40659922327936	46.733727740106474	0.05545935109823074	133.24126056137783	21.0713007066502
137	0.9631494347525262	479.93499841212235	429.5868368359688	0.0372429258819591	183.91515593068007	53.02995022960123	0.13948048658463785	90.2657822581263	26.615483360620953
138	0.9245904335637556	441.4262866800114	475.924780897237	0.13481993335314876	130.85031872361387	57.23256158570758	0.1788920599673952	67.57732477589697	29.215912982557207
139	0.8261437383749751	423.0061738837468	486.2718331632784	0.1789981178229657	88.82341200999747	56.05663208000252	0.2051208308538204	85.70665607911796	26.999501361126338
140	0.7376368795325599	416.15728773745656	437.7232845518981	0.22328855413212872	143.72818847079773	54.114112885982735	0.2715225514215834	131.38914252964136	25.01510535051169
141	0.6891570222529078	390.93630570800445	397.68964308125817	0.2998583931659968	139.74272458617193	50.92815474954443	0.3864724245709369	159.27618477881083	23.890025868942626
142	0.6489278292574429	398.6890300480473	402.65793194049155	0.3680910933504781	126.50613351095815	46.478795654737006	0.5176311014740232	178.93729775224932	22.77428555382781
143	0.6276892498704909	431.3693954935433	397.84828467151925	0.4139977739842439	96.0760481373892	46.804352557273276	0.6327732391864406	177.41913053047818	21.159811027806132
144	0.6255164249418305	439.6441031721479	410.10705214892005	0.4261871199738041	75.84745738050388	54.08545777028351	0.7462818750958874	159.6716842248719	32.85312841087504
145	0.6152412834518283	411.1580945819699	381.8552992829856	0.4375594466099495	113.72580336115064	52.866234949036134	0.8125885793686333	125.54667232045111	37.11020862047579
146	0.6313401377041095	458.4557164985613	379.9151071002386	0.482304735127203	115.90355857995755	48.355047157994925	0.8437644766537298	94.97482804480262	34.20459670365454
147	0.7081528025396204	527.6514793198041	403.22757762674934	0.5286694160318909	146.5392092810683	43.98395153392905	0.851503572217127	68.5252062381941	29.65819488471403
148	0.7641563378350795	489.92439987044173	443.99927868141964	0.6043308685687416	151.13462646703633	55.55745113565136	0.8770141461588957	114.59679364968798	25.6722654318427
149	0.7906854775909063	551.8611770168786	461.84803622030455	0.6514765107252855	118.85164191916517	60.956480294906726	0.9108060123129059	99.76168998137013	39.641932334932505
150	0.8133646819469686	482.68385493652937	440.04152045932295	0.6587399881850582	83.19545970935678	60.68674068870816	0.9081225249840812	69.18269299577356	47.168373822653656
151	0.8048895793127282	417.48101745047563	406.07033900309654	0.6349141558787507	83.79706923035297	66.4703126917466	0.867395682477489	45.27374351278591	54.36358553919215
152	0.8015167460952445	444.80095410142894	392.8968787689253	0.637682174632186	125.64651590854447	75.40683011683694	0.8104396120155306	29.221469646278848	48.19559052309243
153	0.7676996385577396	429.07918189369803	469.2777269291062	0.6517112122544968	136.05768943026283	94.17117105506436	0.7509533483476057	18.95665147041315	40.12421030971768
154	0.6778052374516327	420.7674059065602	465.56246861671843	0.672733381449791	164.4435155671428	100.16098816008846	0.6939338405578345	12.52682618020785	32.838464752501736
155	0.6289456463054803	411.5986772045459	406.08995166220643	0.6928757844178626	172.9108180190616	113.80772462699332	0.6622045383298591	68.37913841905434	27.20759010539848
156	0.6011673648265569	336.4625588505531	343.0733006929254	0.7120855244600798	149.2244207587883	107.98359350946114	0.6833076254520398	84.4279015389801	23.409783565374184
157	0.5613177596015383	263.8113002735096	285.2505903306851	0.6997007728350612	106.49301745045253	99.02308894766483	0.6991121063847414	65.7688428632611	39.438581624418106
158	0.5224125799818224	259.5404305138735	247.07326573652554	0.6630578489898672	73.28737029224872	83.71045768730856	0.6713549736639552	44.6095444181779	51.92748298962292
159	0.5318658179348741	270.84825589757924	226.30339265179458	0.6356888810316932	103.28577859370229	72.61090520289956	0.625695242455153	33.99756880627319	47.30117294258198
160	0.536351052880336	220.14625418840563	207.26268539481794	0.6428918672109345	108.2365644157189	68.66712831758531	0.584942329443072	30.231380017307735	39.99902098229526
161	0.5128924620824001	194.88595296825406	191.40869706733423	0.6433872495284304	87.62544030945541	63.59770053350955	0.5473750003488468	28.603967578082447	33.14863855098824
162	0.5283259577983898	285.5718200849952	205.47466132261277	0.6275909119869236	71.23494354407875	59.878640647317305	0.5187850215122249	25.98414564249997	27.474459189457384
163	0.6090240092704151	385.7369852589578	232.43205372574423	0.604043614151596	56.110332325507066	54.44485855606334	0.5004444843863676	47.8888154092733	22.914039650671327
164	0.7102779353023377	425.47335684616036	354.16576177321275	0.5761486642358946	88.909740517392	56.15529180148366	0.5224793813374747	79.32710328704773	25.37110933409128
165	0.7302367698292237	496.4860869324281	442.2726388745869	0.6005374418326103	124.8990700298017	63.018377836115874	0.545693938471655	100.99759415618693	32.666133862119146
166	0.7144491550359252	431.5782356600667	447.3066782340245	0.630473609258532	122.73979540232797	69.39526391993053	0.601347468676099	115.60185335411244	31.86037256764111
167	0.6574729870810301	357.887135728981	391.7670843707694	0.6352645668503412	92.32006618974812	71.92138233525718	0.6405373857775134	84.96795175032082	28.59169300827909
168	0.58018552884051	278.3168711874501	328.4578472704558	0.6130040558279505	64.87300178213145	67.36885606934239	0.6636931612610579	100.41366634597269	24.83842619003424
169	0.5074774253518636	256.1125729745754	280.1626037199766	0.5734650518588277	45.84591764910229	62.34560350104531	0.7152604358886295	105.02070168758635	21.894417700915213
170	0.47107606696371934	238.70944645169652	246.60747839783508	0.5256774005474714	33.6075454557766	55.7312993256697	0.7522334936543827	85.81021018968862	19.04177296213762
171	0.4503822350671993	259.27042378558076	233.7641072298156	0.47856766764538583	25.92358067432735	49.01001712849477	0.7819372319570553	80.28420622211003	16.457747529069422
172	0.4648548579506335	264.0130317895953	227.0507405695962	0.4532463311600046	95.93092499539955	45.649892419697075	0.7960027354649489	56.95940968340476	14.065573796832563
173	0.484428863918218	304.79364091613564	216.59800673641064	0.4922727536993262	135.1561199301543	67.9518847627755	0.8156016829193475	107.87999086511488	23.565884668721967
174	0.5816355448418352	356.7760813581555	223.45603888633764	0.5302721639274454	146.86497724243245	97.44779314704786	0.8516562996392105	99.02465723123628	40.38091204211011
175	0.7106543960855777	479.2859711063008	289.8946630450654	0.5354145861079805	133.29332383497575	109.12061800526365	0.8483913734070537	75.99332067912138	48.370406930776646
176	0.8282794071761261	569.8566458046546	449.22969837164214	0.5318239936794852	123.75305140478883	107.76556689547407	0.8193998808977497	59.89629658016546	58.732420005211964
177	0.8641900771278005	525.757999360772	490.1614548416453	0.5160347862549423	100.95084299187133	94.05108607587555	0.7789349515747789	55.55527604034671	54.5208075690863
178	0.8324752043938619	448.7253255609935	445.29403790507473	0.4959284061989595	85.97561148682182	79.28665716390472	0.7407272449277006	43.59831624980008	46.4929271899526
179	0.7911959722560845	371.26020047275324	381.6752338440868	0.47939051145745404	97.18991430489137	66.41823314161114	0.6986876020246465	29.681901957700337	38.5719533113212
180	0.742523012330268	344.7687699153403	340.54499747899973	0.5050476747579566	111.79269653488777	57.54391409852032	0.6540638335132928	19.421621562511213	31.679379469516356
181	0.7096746655633329	306.10357816552437	320.4877628645062	0.5228740409742234	86.29588911079672	54.664068694960754	0.6095543252354393	12.671640502686817	25.93404760721998
182	0.6495834729367651	250.5607519662969	290.37306093751636	0.5241727113382529	95.4937089197719	61.6846028486047	0.567012382870861	8.409365920168987	21.224371329536783
183	0.5983914062047027	261.49606232598427	260.71451726824387	0.5314085295185016	98.31592231822813	72.3347135405442	0.5348376048605546	24.269409480727532	17.496678039305632
184	0.5794755742388525	236.86978742331777	228.92173000523192	0.5331194755684295	107.80066750880678	74.38187476472612	0.519281678010784	26.1383204127841	14.61725203185265
185	0.5539381668003575	210.51483179123022	201.19779860433104	0.5530692944429949	146.92536075232817	87.77301691519077	0.4989493030725429	19.41179014028438	22.9020589405763
186	0.5326146063091218	177.04027013277016	178.20030465304782	0.5859795264244192	155.75207367181474	99.24465148760756	0.4612652111665176	13.29881462185179	35.98811132544208
187	0.5032860293137486	154.19792975994417	155.18144056506702	0.6001091582408029	154.83218799004914	105.97664492077027	0.4142242449304776	9.034786006436518	34.935586669777855
188	0.4913718057586115	207.2510365824612	148.2154227194979	0.6236773646807175	155.70097815439078	103.27558906531667	0.3697239288758305	6.273784318886962	29.79041810274656
189	0.5270952685893047	227.8683266538332	165.16025012985367	0.6353733385916084	133.0440984324235	92.21684518697305	0.33199505463398415	16.03048189748278	35.115479124133046
190	0.5805525024471743	262.64775880778905	171.63289318888263	0.6476006159353648	125.310701692643	84.65369821103513	0.2972922490861927	14.430947637747964	33.2160680485692
191	0.6516020298607804	333.03138420953786	221.9612427497277	0.643144943411018	108.87556879135319	85.07002969093762	0.2648856989876242	10.530623517012579	28.311014576520872
192	0.6979042877275604	322.1977553787821	266.9424855890969	0.6411443287735433	109.62062161818326	82.92656873094192	0.23538684849813069	7.374514449653351	23.49185886053531
193	0.7100081018541493	332.9730252591073	294.8630946038473	0.625991991169766	82.26634413796948	79.48736045874703	0.2091304939012778	5.24002894357787	19.377287281116725
194	0.7108277600854659	314.6577074573925	277.5734055427149	0.5992796833743039	97.42767236495827	87.3254157067324	0.18612728150642915	3.878928192907444	15.98813916018427
195	0.7198333560442284	296.0684664178767	253.2559980301669	0.5992044911433203	143.00472527589727	90.93179256266707	0.1661804053929032	3.02918327947691	13.220037847010165
196	0.7112961131070654	237.92093989860447	231.41140532535746	0.6277766070439834	163.01855056299402	95.04633115127216	0.15445017863939448	14.146169295583665	11.032599912028013
197	0.6793093958187243	219.26418885644583	211.5964133409694	0.6545428185265649	131.91194347763943	86.4662705516406	0.14853599457940944	13.72086525728346	20.917016862954913
198	0.6538978060093134	198.96321834906664	197.6448449931312	0.6542076097855567	109.36911868152715	80.6474864980725	0.12790877815929338	10.173037009156236	27.636716588138892
199	0.5986055418661558	175.1714406547683	224.22036804590545	0.6476374994146473	100.23097283719149	70.36648402302491	0.10392672742989968	7.144930631143223	25.314920863991095
200	0.5383384511947306	236.33762649709013	216.70602416867888	0.6536622213796301	105.58636686108079	67.82205190632571	0.08546131584123239	15.640463409167058	21.582877840470914
201	0.5578185968368755	264.88192635613336	220.0774929945676	0.645756255528631	82.00935896548306	72.20957482974244	0.07812378777939226	15.94500389003714	18.26225921664676
202	0.5656767817205253	242.30586533352894	207.51204259323168	0.6143153542203889	66.93226569220134	70.96482639176857	0.07870638258378408	24.21096191576949	15.513969698746124
203	0.5714108145950868	207.41749459576235	181.71049895490108	0.5856275488539293	69.01882720392535	64.62002059745102	0.08256473787265409	19.43818100869271	13.210345948482457
204	0.5540824537945231	173.84799377061555	170.22566310543007	0.5681242218367991	75.13615563196849	63.401754883457286	0.08262467517611673	13.46925969037608	11.184768147003934
205	0.533909525653217	177.5658681424399	161.80396479540602	0.5595668050002408	87.32690837696153	62.98314544547841	0.07940807215305298	9.047241407695907	9.426557133081284
206	0.5232134763478203	163.3315965057213	146.46223835289712	0.5522987747437383	73.44479615804286	60.68979835136748	0.07395235161387818	7.62776304741596	11.660443268048486
207	0.5307622476072928	190.06469968240822	161.3482145167971	0.5297980476180003	62.631389805094365	58.82394442571898	0.07004633945491515	17.07470312618558	16.18956932968729
208	0.5075528403905135	205.77710728621972	223.13573192883024	0.5240408606437646	84.55722297857609	56.710869864227334	0.0665714982359775	14.030442806067883	15.294598476716502
209	0.5001193443967198	297.39691784252125	242.06445770230746	0.51659586527305	69.98221739418109	61.145016201936336	0.056334987961924425	9.901433264693425	21.62850676142043
210	0.5644134747374273	376.9671827210213	263.49983360803117	0.5125457818317548	94.10621214346061	64.19838933239988	0.04076419143618046	6.797000508623877	20.543657488120072
211	0.6324534348752032	348.59160402479097	273.9003832966499	0.5236725525148587	131.22140925123983	86.80566115328718	0.025946599815752945	8.82856848973507	17.696490734485796
212	0.6457719422857461	295.75050336843094	287.592174933633	0.5436698768307399	134.60825895694265	97.96751696101573	0.023477870102654598	22.20496265777021	15.09954745898692
213	0.5932227252951854	235.44495154204023	269.937503013805	0.5522603489273112	139.23378257134368	102.57514594331941	0.030667551676283978	26.093386337154413	20.51108982520493
214	0.5566941184234653	261.95857978775194	260.1113876956892	0.5557893721158369	121.47903337892197	102.0395509770137	0.03537086906643268	39.236072381127286	27.469220373003118
215	0.5189628351290164	283.9454357609015	284.57709353984103	0.5403501334383918	98.2026203755993	90.2709162138196	0.04425708399760336	35.943277161912064	27.940497401519742
216	0.5052010264946124	332.74311195012666	317.69775673081926	0.5375706941172752	116.65431397945635	77.89286877431175	0.04615553504612741	25.416384676500154	24.862804309405803
217	0.5003021676029982	357.2934451181155	316.02096438708554	0.56128660632266	135.77740281023517	80.54681859063909	0.04027255714020779	16.826868673526505	26.616332321138092
218	0.5013580938649863	313.0491511391135	305.7813414208518	0.5677788409944777	108.76982798458987	96.43336198013662	0.02957366556769529	28.294048127656666	26.08636917733618
219	0.482282988596683	293.6480083903812	268.2725236671171	0.5395573558612741	90.39485301170558	93.49103365076687	0.035997629890312	32.69263613696056	23.310576551327625
220	0.4914745114710286	313.01659877176013	251.41426600948748	0.5206381587460998	119.82724698852859	89.51594157321625	0.043271509603511706	34.46011890639017	20.204885684033993
221	0.555546549475604	329.51038679549026	231.45109750933332	0.5437270322440143	136.8084993338318	84.65049465249795	0.06927010851339567	52.0783497394964	17.8004345898091
222	0.6191093038328749	298.1944586236681	216.06881706340386	0.5575465153899996	104.41229538401602	76.02743889708117	0.0953418598468362	40.31368940675308	15.619255010074404
223	0.6780267519164321	325.13766604467696	245.08441468690503	0.5580903369308297	102.750925361353	69.13573111826297	0.1158500805837447	39.306510523244164	13.580693033252635
224	0.6735115642568794	327.0654721583424	351.39240847708703	0.5549819243038389	83.91155067166365	72.61003992088753	0.131338966868186	28.884583873358253	11.723143919644334
225	0.6255411224772609	382.7217670179301	394.8488895484543	0.5286192411078171	69.41217781998624	72.40708642556885	0.13762793516378224	19.292516854907163	10.000615795235978
226	0.5885036755052269	438.5485048827421	412.78304218364934	0.5093018027335524	79.58791839197444	70.67391279020906	0.1292491383864739	12.654137695906023	25.622934319023607
227	0.5728694326110675	413.8588512010174	432.1561889658553	0.5025355752399802	88.63559321031794	65.65543626912246	0.1047297103395898	8.421493444064662	33.707840008850965
228	0.5703619432500893	512.2299334060523	445.9345245049851	0.49867763875286464	90.34396234628656	74.8915899086534	0.07279497129823898	10.059364228204263	36.3169669434252
229	0.6307245153034369	578.5568504174936	478.34466079923953	0.49102625288328344	92.41394966932972	76.61277582304766	0.047200222006396	17.03065248438144	37.5118373751324
230	0.6794314371667668	546.3845305689508	496.7700088925758	0.49610979641748904	105.48919269106399	71.06875186495706	0.025675299633089912	13.683159837992665	32.77734463334159
231	0.6606506420979916	471.88503181135053	471.43676072452723	0.49925870066677386	82.26817290549702	61.86936847244403	0.006377574111818314	9.646843845470787	27.472684820472914
232	0.6214758414689147	396.27359010198546	411.59691962264003	0.48755920053200097	59.4585601914547	54.870251007472454	-0.010531390242927055	6.6609910636228715	22.79618386070235
233	0.5701181705191031	343.7709500199334	357.42064846089124	0.46185734527394623	43.36172014892508	51.36558163204209	-0.02452837542437951	8.81431706479388	18.915125511550045
234	0.534202242949187	304.9535552804483	312.1182210081324	0.4321440476890731	63.448795949376624	59.92715036133198	-0.026147957738208705	16.52598217481765	15.977262242717249
235	0.49476693832422247	250.03797305679336	275.9825741490788	0.4233897827643101	80.35250060067304	61.432425867871416	-0.0193104889804042	25.19658020420724	13.669191811502637
236	0.4469447354988231	208.99091522411715	233.58766722549606	0.4376996980950633	109.35740725850506	61.52316622156519	-0.0073155331194484354	21.542848774765996	11.784079326162006
237	0.4424510219293523	241.2089372045824	206.00335704794577	0.4594656089754024	116.96277426224033	66.76246323399035	0.00023027994977532773	15.13795391941654	10.087920921570795
238	0.4427246952295789	193.46968616010335	185.64277630091436	0.48498047698123115	116.80528139264923	77.67783573771024	0.003330134944294021	10.169580154728562	8.577781538471763
239	0.43488726971136654	188.58484996025314	164.61582086465015	0.5136251621162352	131.90964448276577	74.10265667660796	0.0036515391980283993	6.871947900737141	7.263419355379024
240	0.4348668419489714	207.46680514874788	190.09717171777203	0.5394684201342953	112.01734656612469	65.88605478305627	0.002562398209351745	4.793618109873523	6.137511232562844
241	0.43509624931682306	285.2524144055604	246.62644374838396	0.5441966034025478	82.70368250451226	67.49552681671933	0.007066510713679481	15.773371463473605	7.026071639332193
242	0.4686972843488494	364.60892240148996	291.20978206374986	0.5185569756554981	58.979767428843076	69.27964399976705	0.011380602961337154	14.461191716673618	12.968001246228752
243	0.5349057331210443	474.33334983971395	356.55464882855506	0.4881649706201854	71.15670710273616	67.98538196021251	0.02064282332711864	38.035965872201004	12.974844292420922
244	0.6324835843657769	597.5419990259574	478.03636321763383	0.46527858582024756	68.21922043250362	75.13790071193036	0.04925090677080613	42.008805305906506	11.941742649334657
245	0.6800630519745758	562.0786990768921	518.1755195306456	0.4277903797565546	57.51479593335102	75.96446374568613	0.07351953818462133	43.45472155520201	10.585595819453799
246	0.6600630919317931	449.27341029406875	469.017842817237	0.3942008384308016	56.00990405383516	66.67676765878231	0.10517320748957489	43.80889045087854	9.379432269433076
247	0.585512202769676	351.5686691466854	401.53356486496205	0.3636685006469803	55.279918479054245	60.52890522481265	0.12824749718512263	31.537528422623154	10.14319030513296
248	0.5445252404301397	370.5631594534169	366.1922698214428	0.3433506306835222	58.655988507348766	61.50834043604532	0.13302178010239873	20.958504583041176	16.98641861835796
249	0.5512322320940716	405.72851194311244	356.4524584264475	0.34085510092153165	81.61704602943652	54.87173534519499	0.12665238973342116	13.73264625298968	16.426202126825203
250	0.5817336010263411	408.72484046031707	346.3293767305171	0.34854530538143486	68.23524278766072	47.57036354104481	0.11643491112773106	9.127390102601321	14.281544379345966
251	0.5941482924915855	338.68672367848126	314.75330927954224	0.36301664530967176	100.27419725809008	49.24057837235613	0.1053189696578725	6.267309806564614	12.059526612056906
252	0.5776947629907985	281.8987134539784	275.2479612336693	0.40023634289741084	124.65704706866373	64.51972297450989	0.09458220269612802	4.507882270455059	10.101817650293453
253	0.5527851617943086	260.68590986619563	265.2663372912947	0.4423438369366106	135.73094289280763	76.97297355389934	0.09688353501348757	27.441818341308196	8.585363470717285
254	0.5352142438502306	308.73410014937315	271.3040992789787	0.4623059840766249	119.48365555581984	82.5241689403869	0.11075140362148153	25.774885019901657	11.944979436255387
255	0.5515084238555883	330.2877084834505	290.4723099723852	0.4861006968081599	135.89651831930556	84.27471558566951	0.11758354488980882	30.118128018615945	16.54275834830068
256	0.5566555577871694	311.18868261263356	280.171926940652	0.5050155455452925	114.83464913323536	83.98115074302335	0.12283443479517686	24.100959478189193	15.763394431159483
257	0.5827192821251681	319.13919709487095	252.351450412743	0.4993339431501998	101.66656853896006	85.1256663479944	0.12215873767598524	16.61612852275451	13.765651747947933
258	0.6155919154252423	317.26737076005026	242.06944348262564	0.48252328585077003	81.321393600272	84.61405507925214	0.11713119601317024	11.076739925858284	11.689543515607566
259	0.6770807307874167	428.6178771828322	325.7315790303659	0.4507847949504534	74.84213097100026	80.04433360944567	0.10984688651016547	7.4504855912946955	9.830920104923278
260	0.718647515702212	610.3939637866456	571.1646383460169	0.42904926158237344	86.3234645595144	78.6745842320344	0.10882062126607502	28.965144111830142	17.52279069050273
261	0.7118821269971743	660.5429400547108	658.2676486123373	0.4182793860338883	91.08173706770756	75.79416487834659	0.11432401401985906	26.67381570252981	17.577862579089977
262	0.6751931191358657	613.3248423597054	602.1986489795248	0.4084916361082511	86.01780946288626	77.84809577929337	0.11223183863738893	19.007432918675715	22.971553912607423
263	0.6752637130213017	586.9334353632047	530.7029990277816	0.39009088812914616	73.37197047657743	79.98756411879452	0.10529836916392175	32.00196047616184	23.566069482889123
264	0.6752142519319386	489.1153733904839	479.7529392068412	0.38271495929411126	108.37815536050796	80.2610548551681	0.11128638589359767	39.98838885424065	21.23141698846044
265	0.6285719410521743	388.37595954532605	422.69041495718346	0.38474617644722253	95.31348779147592	85.39470854958707	0.1277181004391176	45.6014796689392	26.44198833145602
266	0.5651753471811118	320.84439886958864	354.30597155737337	0.37770403130550434	99.08159945023506	78.55806749516545	0.1346469392814491	33.75408716297731	25.716914484503725
267	0.5017214977516408	270.07527093844635	293.76654328272735	0.38054302705730103	98.51895063254746	75.12366923537326	0.14692222445422115	45.587815906194514	22.93274748085195
268	0.46426492092595034	238.82665980312245	252.3183913713679	0.38262779634121535	90.78793023742217	75.09832486022503	0.16140331712152894	44.55621229982003	19.976529862486704
269	0.43227034954580873	206.4585963883314	210.47053410569333	0.3788953897610745	86.22683802763066	70.31889539367572	0.1754879342624584	39.5081481897964	17.25387246955803
270	0.4160295519788809	186.6978121338462	176.26365605560034	0.370369523025408	76.33552145971224	68.56538771594794	0.19747719374724004	49.063411604332046	20.05113929073121
271	0.4089808384815126	163.60270486867984	155.13134198256344	0.3557274156080379	62.453394366165895	65.1029585509093	0.2076318021057848	36.834469196908934	24.245944764130044
272	0.40287825722822684	187.38413950707243	154.5046155952723	0.33125520628609273	46.989150498131714	57.6087249111509	0.204408361338416	24.799657310254073	22.28697102016298
273	0.4107006330203544	169.21983984536257	149.5383719358904	0.30267576718204214	35.69992974004385	51.16605911224888	0.1955859756554716	30.941521796321478	19.148112406292153
274	0.4230698600516206	204.76087402017896	155.3417965134568	0.2711613428288609	28.30795344650251	47.45628493128858	0.2122568579356323	48.61799009223976	16.646435018790207
275	0.45718000691927235	222.18935470175975	175.1794844782284	0.23949522616457677	23.635344644436604	41.47269751474247	0.22951498241744292	37.73902675272747	14.399371187576055
276	0.46863600728456906	221.56410640063933	194.68153761157762	0.22095894343788056	59.06526897700448	42.75805509826902	0.23551707548387438	25.62313744359429	16.530719662200028
277	0.48660923329319583	304.0456763830799	223.85224476138515	0.23927202131432965	103.93996017173272	52.04411626588555	0.22742022773831302	30.898275674152696	21.812048761597097
278	0.5814919968589939	411.9970536021924	252.6220743894266	0.28289006137792544	123.56917671157859	55.57808332585908	0.22910500196053205	33.81101767221058	20.575632656943732
279	0.7064082170196703	424.68257210704735	309.53245317844943	0.337955258775189	137.55718949502466	69.96744789382483	0.22347446249180922	25.11044472504075	27.604526975987692
280	0.740156111811219	436.27410143820674	375.6485469723093	0.378134587138264	138.05321060992944	91.01215253186032	0.2060468116625539	17.125134565222194	26.70108815683548
281	0.7350150983999866	431.43509912169037	437.21276878091925	0.3907565631029626	120.02260396059177	94.40876024790386	0.18547281615281078	11.550469888434813	23.034133922848735
282	0.6911095657219879	422.81391663939877	436.8286765194308	0.39301002069460417	119.40767679288565	104.51047213765256	0.16519833629185374	7.961749073263663	19.278303726821175
283	0.6434237499485462	358.3436485008298	378.68653741509377	0.3711464167671102	97.33724957217277	113.24559906630654	0.14977428332136683	15.873152621347058	16.07723093873253
284	0.5873657188072521	284.0667241736043	312.2825657214361	0.3487189785355267	112.7240195593551	105.65982476533834	0.15410543759541084	61.93029876230405	13.6959996255504
285	0.5243853829323766	211.00815286028785	252.3929991356577	0.3361486228057907	94.51328997436411	96.48457552273855	0.21423537762297773	96.78298256825104	12.445680590410939
286	0.45741621236023366	164.26457235887636	201.94123886845514	0.31167971012086204	78.57945839199124	88.62851834767743	0.29266159563543187	104.13811383205231	11.472701013414875
287	0.41190987187229994	161.19771049196103	164.08079455141154	0.2872512941301641	74.9547950786009	86.73609647605942	0.3573440285740809	77.64587282192036	10.365150788931448
288	0.39545366155367156	141.62508107226927	137.13583814267764	0.2588633505997341	57.67103908302809	74.88600756371412	0.39275970905757296	51.29341463238058	9.076196629373612
289	0.3759113658776984	117.47202475807379	118.24263691415455	0.23081392230844558	57.78631445692623	62.387241744154046	0.4057952522059013	32.80686787491674	7.776311909028412
290	0.3669883127607074	120.10535587151874	100.33646990774794	0.2224771352135588	66.55522473071647	56.3061911244646	0.4068074467186199	32.43438753513958	6.587809375182275
291	0.36880978124684166	114.5789391835934	93.89775941300822	0.23972962148776056	94.66464222582817	58.62849932524247	0.4528798204000874	89.89774391241745	7.3758109775359895
292	0.41595516983848957	220.13544092999098	111.86124496197378	0.25569854229290956	76.98937501352722	58.25154025548408	0.4934287921031036	72.74896540875254	30.50860093840341
293	0.5012158499678299	279.0591891536857	164.40091294020183	0.30388372909981337	159.68157174111275	56.685208545496295	0.49529508503031705	49.54008312585142	35.45082947572459
294	0.5838226785668295	335.4335346023989	240.238334796576	0.39707694424391793	170.5696107439219	60.81164700521428	0.4772761662203786	32.15278544958384	32.55275745789063
295	0.6472433138363433	375.9534695320911	305.8495271831303	0.46521122929563585	133.43618616908853	67.91248281557047	0.44224714728371695	25.95374287991721	40.39384840562812
296	0.6517614207643405	342.0194899739151	317.3143949316239	0.4821692032209941	104.52855483632581	82.47025159716343	0.42235319544765876	46.85050638778534	37.08581275760906
297	0.6320310786380658	308.7896465576692	319.9695660358541	0.4682327021388812	107.85394460837962	97.09172101159587	0.4100280261755931	37.61976697696577	31.93976641609108
298	0.5655508083591922	255.61231984600602	297.51692221978186	0.47045447334472357	146.84425750826338	114.15873567447119	0.39151536213621596	36.24458955729346	37.881427380504995
299	0.5027032500553227	231.1912588842524	265.3235507019135	0.46557878236149874	133.98093375024965	129.93973758227622	0.3747173207231149	42.673185018143634	36.40573955057561
300	0.455528611907846	234.50166237330626	232.18415386175445	0.43518307101391324	104.40958216508565	122.28507732948935	0.37898563575150274	90.81327014820337	32.211868819302545
301	0.445863410844526	229.70207367792537	199.14060312611335	0.3926042934239258	83.25647562218064	103.33103738317327	0.44435728289912174	125.33413998981536	29.32075521205911
302	0.45546071132092314	201.83182227148984	172.27902468915883	0.37126266127329927	120.53469906721739	90.64440031989106	0.5053617956755003	96.36889683177029	26.276026035368716
303	0.4601910320492713	200.44971575469125	161.00198055139435	0.38741269947004603	121.64543008701786	82.67708267367786	0.5914430104736729	180.92657324630582	23.89977287343167
304	0.4846457921589678	204.12980995763675	167.49583334397647	0.4489664686603774	180.3215723400741	77.40746125003508	0.7024783119802054	152.0586386662789	34.830879345384325
305	0.47693641591730646	170.96929137773418	167.31334174087263	0.5588548830954687	248.93596218678414	78.382534543097	0.7565555275215253	103.15069308261631	36.62155869072882
306	0.48939407284020336	208.84855972883548	160.68676938353997	0.69872985340038	240.14381113656077	86.90712716079912	0.7606905206300015	66.20456765011029	47.70396328822786
307	0.5075362460425455	205.89059311774525	162.83092598120345	0.7781748498993636	203.5892417234166	108.63390569121866	0.7622975414876157	105.64052727812957	47.31962008339815
308	0.5194970929151307	247.4903198141616	186.52096130234833	0.8310297656923628	187.63160957578464	111.31947215373454	0.7799359811270155	90.56340086866471	42.368608744307984
309	0.5736743327225613	302.4123610703885	207.13238531410042	0.8373593018162827	135.28576023432086	113.758756126899	0.7837781540285659	72.81847530639001	36.432447985092196
310	0.6249374749344652	269.4947592552255	203.76347921607277	0.7995092342493018	93.10770848009922	105.54032689987736	0.7780017614060566	60.33522854204224	30.836674236981757
311	0.635494532108165	249.40025629438	215.12124666875607	0.740901106864537	64.60311854380402	89.75788973781914	0.7635563953364248	48.64830292805495	25.870249074177526
312	0.6298889075118594	252.7213373692335	243.80482299541546	0.6786608337584162	49.26095630610375	73.60819691865404	0.7473495781885109	54.32951370173101	21.655841473601807
313	0.6232994960720459	333.44613976862854	260.4853861129174	0.6611875694152258	97.25837755325011	61.74790596565002	0.7736983297147074	96.56818210683238	18.67247317869508
314	0.6625531419821732	343.3930651974106	291.6064855108814	0.6696872130006711	108.93288234808725	65.9504101508758	0.804917919920628	76.26963645044715	16.146841680329505
315	0.6515068126895838	313.985774159462	303.3738057196649	0.6763686887841373	110.3664753826299	70.28427567392282	0.8155773957997937	58.216954770032046	13.765252275938161
316	0.6657824796212423	382.245864169823	329.92817732580306	0.6761318147810162	101.23645483429587	76.60695653063097	0.8173100430367389	63.51001625425288	11.664073652170567
317	0.6927072547980132	392.50928528561235	324.74635781204785	0.6530746716514163	76.43283134256964	77.45045869407701	0.8635363373271111	120.24598428920618	21.4802304941778
318	0.7369903218602265	413.8115717273053	314.4080105667737	0.6149117977246945	62.244991774481974	70.2133739006995	0.8991683874338056	96.2162371989725	42.93947021320974
319	0.8123176044686072	408.27476653738046	288.8073426832338	0.6244192098615077	176.08481211831452	71.11575876570687	0.8957327808914035	97.84603070024188	48.64421588086321
320	0.8822749198395891	391.37576665642814	262.43290576261273	0.7186338253294019	224.19546795912996	95.90284592443838	0.9262854203315628	152.9003182550608	58.38436474231389
321	0.9799943424877328	383.76066119483636	251.817316443264	0.7938639840090507	243.39753392997392	124.64214625297917	0.9994619410804808	195.57119934862175	63.169441806505894
322	0.0	406.7461736253399	110.41851273368194	0.8683602772027799	268.2457278758709	160.7218567987626	0.0	193.32812164032856	22.593187641154497
323	0.0	324.848029101722	119.03769553299345	0.9034019135137613	223.99659540810427	178.08070171694644	0.0	129.14091675462484	19.435695847153728
324	0.12438822970573296	296.0202941479085	137.02765319749392	0.8751013363593071	164.9705724583463	168.32619100631015	0.08107191696194384	80.83928536073925	18.541982778559337
325	0.24570066922148248	261.7090444994201	160.80567275835634	0.8177386796368203	117.63412247340953	142.48824099710546	0.12857941265428258	88.24647524198024	16.715870877915332
326	0.3576617291449803	341.2893907254386	205.0783885337136	0.7478735343939381	81.36860664109153	116.24618049009793	0.21817803752341364	149.17443318070923	15.749125450053226
327	0.5148806769051063	524.882512020082	334.34812868761503	0.6760001625090309	57.07579848710041	93.71615324231975	0.37936112416034073	211.35585962695777	15.759882634690907
328	0.6253627418457641	540.5433127603741	439.191308190899	0.6222354786723038	69.74686918211783	76.22425004523971	0.5351578199119174	178.02702165305024	15.325953411385887
329	0.6687957038791283	477.83728032823984	434.7715075197223	0.5973646159790055	107.79896812217378	63.28971655372445	0.6603448466012787	183.59863878320962	42.61062010463477
330	0.6643054218660001	402.39534375176373	381.21680944315415	0.6447317584233246	143.17354112765335	55.57915084566055	0.7393902050613029	176.93976481797105	64.54615356843654
331	0.6433464214886154	320.8458763391813	321.2904189397743	0.7275866686293899	207.0826256838276	53.38782684345426	0.8034147125952544	149.0482188297151	64.30989533663372
332	0.6070045026100606	263.43991429794323	265.33053700678937	0.8572220625304691	235.8221516639701	57.99796882763645	0.8265652431005052	101.74012150300484	57.195394151517064
333	0.5759124940525379	230.74215791988578	222.23753341109685	0.9960398065048137	257.750086236274	75.2155670166552	0.8152171172655942	65.61650539995655	48.53507435658908
334	0.5735000328562588	219.06145310349672	191.5156091710281	0.0	294.39020433275704	33.95744438843526	0.7840478996572612	45.71714403104795	40.34087369495384
335	0.568929285783901	179.89981595885249	164.84396400730893	0.0	259.0162214869536	36.71087214673994	0.7513942726401824	37.49476678494809	33.40686760148986
336	0.5846359550067223	234.19347812525788	153.77634903655004	0.1666543002470251	183.1218788233586	56.72934144423739	0.7601873759209907	146.38243117474136	28.458189841742655
337	0.6431547774468557	263.1791980891578	162.86876917023002	0.24253430768827924	122.18859889349253	70.27887286452285	0.8933842428997895	226.02111181028567	26.336842561584287
338	0.7538114413959486	376.1202277574112	192.55401183054227	0.2699256523690571	107.58417087443121	67.28763472307878	0.0	293.30388136599714	9.52583880637476
339	0.9004553765645475	471.4180090768333	289.4478952340538	0.2952784075003796	112.95471169059284	62.01256585027067	0.0	277.37024023402563	11.660375735224566
340	0.997551195115741	488.3479127947783	403.04390886192004	0.3737203813981654	214.05473546304015	66.49656810831702	0.06237543862167545	216.77127108885577	24.909812774231796
341	0.0	661.9488925308358	191.41912472310554	0.5202245323769875	234.7256288746432	79.35116964496132	0.1992341453609108	141.10108332634852	39.28874611511502
342	0.0	627.6305529586382	200.72456772820877	0.6363704149797639	242.32834305515362	88.55745062394357	0.26744546741342295	100.3356883787055	39.887534063254826
343	0.2601824470386647	486.51222015981	297.579211381388	0.7337483913226608	201.0983793553293	91.28119455629272	0.29745970654029247	67.4244452165096	35.92683187021893
344	0.3837683539077099	429.11058684567746	332.43771150845765	0.8071366639882647	195.66305447234268	85.22390393663072	0.3507200536694902	118.48844370249194	32.38541464610355
345	0.47315736224287425	467.5235520799904	339.4190117667862	0.8591537024614009	149.39320883930688	75.73596860909736	0.4465657919070064	156.74988911357204	30.077393256966907
346	0.5766260921924757	449.692871539397	331.55280828303677	0.8741768608705069	113.96986631604796	66.06494528053481	0.5737718843245062	182.6297351893809	28.390098174128667
347	0.636252868358793	396.799978970337	303.65360212756934	0.8743899930854938	128.82666172590024	63.187872233748706	0.7066544088667305	219.4650336936784	29.13713301645133
348	0.6942323555517185	418.5640174210255	312.54186628735386	0.9116465926237717	145.2261707103774	63.10572891520362	0.8560634124054691	217.83596120879758	42.04014657936714
349	0.8225982361397196	546.6185495623006	346.6325455673679	0.9774139611157552	218.92688773024688	76.87900980839859	0.9580940608416226	159.00188477364088	42.06204476094952
350	0.9514467368367842	507.82098566463765	364.741976059566	0.0	295.30916913563925	39.703223264946175	0.0	153.02970093760254	15.04632861056467
351	0.0	559.346144935618	147.53999445414885	0.0	321.2032568049462	50.82848950997439	0.0	138.78861502500504	22.200961989344595
352	0.0	525.0961008889619	152.46465821578695	0.19172711966514386	300.69791393497167	73.99410988392056	0.030521987866066077	210.81514766122808	27.87946920056806
353	0.11066905639739974	504.16747262577644	169.18617884838102	0.362993998365459	243.19959118112496	98.76759255493609	0.2473251756270737	274.9796936481166	33.752151348386185
354	0.38773232954415593	489.3022971199024	228.11986521410591	0.4599514466981096	224.62430420418715	112.04658827183513	0.4585731940801978	270.69575544561013	36.07555513542265
355	0.5812621325729956	529.7330812700602	344.1450527191972	0.537529041136864	218.41830976127426	110.97153972174907	0.6441826570539432	240.4809084155625	35.84537268567895
356	0.724634679718942	607.8519364523327	433.6747302189662	0.621373512716008	219.1505705248938	103.14700286103465	0.797481667785783	196.06772006347302	33.966674477461275
357	0.8488849551573676	637.8224355934932	495.8062603940964	0.7054982243543998	202.11444224966127	94.32744247306125	0.8937367529122795	148.5876960710498	30.660526557375288
358	0.9240830555215674	623.8898376306813	533.4633931965639	0.7643636117632341	172.6683018284387	89.29514379298	0.9435885944231222	105.2533455870496	26.78505960763478
359	0.9507961540983666	571.8016506694272	502.6615214169182	0.8137975500494792	185.23107432704884	83.57973810944475	0.9635713092876464	91.4101984430531	23.655440115228554
360	0.9443066584463485	464.6212772286885	463.28090249420836	0.8667220441517369	197.94972092271445	86.86353857875542	0.9997720012292943	147.19015254614715	38.131731798230554
361	0.8798637581047336	374.447072724298	410.1907141205705	0.9537617717037079	243.44028085613078	93.60192489897267	0.0	181.70288640994715	14.757404555849831
362	0.8026820035788571	334.1637634736768	360.9532351478278	0.0	313.3073605992075	35.024304404700466	0.0	128.7745319645504	12.972472530566074
363	0.7420449031286249	317.9445229549363	323.1451524534722	0.0	265.95585048926114	46.114190255725994	0.09845562689090721	128.52557328674004	12.745531193210283
364	0.7136396501098973	318.34982004652517	308.28894889359475	0.1051319950759619	236.59630067118752	66.49358984283508	0.21598818677294862	131.2273061708856	12.488019020799241
365	0.6705699220021325	279.2679108224794	296.10490507271436	0.22803841678199877	185.97914542696248	80.52986379624598	0.3033225668005753	96.12335327276814	11.627714126565923
366	0.6644001005687241	366.34317725152675	274.4591952788448	0.3331701892238199	200.55658149585517	86.36422644924446	0.400023855801398	135.23372384068466	10.82598192267396
367	0.7853037234035912	487.74149476196766	274.6988757145328	0.4036478422608609	150.98978350701512	90.79939522713137	0.4884901738884708	103.75838859354278	13.911153772906943
368	0.9873033983940984	568.0914031338932	361.4333117282201	0.47489642063822396	222.70985664835857	90.60002157952471	0.5256386587422915	73.64836157873796	33.31999496827608
369	0.0	765.8128115781712	224.15484481109587	0.5697355931133332	185.68636740066174	85.70758916238772	0.6079083936568953	184.4823298714291	40.11995843761425
370	0.0	774.0866940886993	249.80259551081903	0.61278464784302	129.70632981667507	81.15386276761853	0.7115164372647315	182.15937224817088	39.533559706094195
371	0.3441293718247887	618.9777527560506	345.7403060435707	0.6237218618715764	117.7752648173792	70.87700011766059	0.8221441559262554	183.4283940715181	36.94068633516711
372	0.5178698507927849	513.4185847727482	361.56293391365875	0.6625202744815645	168.2145476967469	75.93889500078119	0.9222048250489359	166.016339298859	33.58822328173499
373	0.6335217192440612	510.404003178106	354.0617306714972	0.7160944318289839	165.38007419597528	76.7740327026559	0.0	317.727617151908	25.10877308144534
374	0.755123088698117	474.95040955103076	357.0658149916001	0.7637436328592381	155.0115920860516	69.89646694052026	0.0	260.8218370431032	28.046059827736652
375	0.7940651527059462	376.44453382100045	331.02823160090173	0.8027644996335939	127.11689627472228	61.49049586649261	0.04868278410557284	174.97689940113062	32.01876193998966
376	0.8194099492176089	391.24680909420243	299.30186942240715	0.8157529440008838	113.97413712042498	52.69281362553623	0.16081579270638843	158.97047378475085	36.70124643704715
377	0.9025861368793023	436.336885904642	334.21490552714977	0.8634302237499453	176.88503878154114	57.146579834557635	0.26427238577041307	133.91761572993147	36.51975112552508
378	0.918461560557424	427.28725383624993	378.247606557494	0.9391106449930297	187.8074665774562	75.17225216432824	0.32645482990416697	91.10174875803315	33.41211012427614
379	0.9266412315630185	422.78142804810955	378.0046684861405	0.0	284.4618513351108	36.0745218916972	0.35249132283190177	67.3873461792708	36.92071632470439
380	0.9194566924214108	407.2751309320188	373.3044516620484	0.0	249.86680887148827	47.01240157442929	0.39004689259955344	120.20153831359173	39.6103504000211
381	0.906141519387169	377.4223902314955	344.9075150737892	0.01020620138738823	197.4930963915659	54.30052534714771	0.4453492995831737	102.51284777214204	37.26155028248349
382	0.8846050630867768	315.8062292494276	307.92070376592227	0.12785960140286243	176.91191854831476	71.74272692439466	0.482186038070212	89.2043133299148	33.11653985533563
383	0.8365538682184657	282.22487730080303	266.3148567217983	0.22640944673060867	176.95224740008402	79.04062510797127	0.5407576435731635	145.5688015380371	37.71708879686727
384	0.837760086096703	288.3389531702556	233.87995206122477	0.28759095388017114	131.2993702941627	80.15907485908326	0.6083369072803739	122.41851379369736	43.264486338764726
385	0.840233332042385	240.11953219683087	209.68111350442533	0.3064701654939226	90.76353138201372	71.60176925769728	0.6436540946416192	95.04546809100347	40.19723432116667
386	0.854940908408587	301.50303125008554	211.5726358253257	0.315987766461065	115.15719981286874	61.831140655206326	0.6828491129679605	136.75111640790405	35.72941382407366
387	0.8984527376728604	363.09777745023484	283.78771432871497	0.37422589350453034	167.71627143599736	55.60950032282927	0.7497792795674798	127.63232028102122	31.92913601854642
388	0.9075922026259465	433.25659908989235	391.80491999040555	0.4763727682690729	175.331943786775	58.21487006397332	0.7927174237607932	99.15556069314825	35.02077122028813
389	0.8993783503375242	473.00488037116884	436.6606173765424	0.5422544954740156	129.97943127576798	63.915230059562234	0.7967693858232614	73.03233479288248	42.565781347656284
390	0.8948819408133408	441.34247927708464	412.990650482948	0.5615912505755503	95.65712592150437	61.95303562757245	0.784434024442207	81.21096434353976	39.04939379124607
391	0.8533818196167232	350.0914090748115	369.6453595854114	0.5588018088504308	75.38970431404478	60.75551864523983	0.8355047308471646	173.12889914317728	42.69917316711059
392	0.7809321538922249	317.69645448222315	327.3621358662163	0.5388119089297315	78.99307981891644	68.52750956907926	0.913230680470708	156.72017439066553	51.922321169267285
393	0.7916369636348848	370.99685735553334	300.1607807925644	0.5475557638531106	134.71702343879187	67.64926644360027	0.9595296091635844	127.06224543416678	57.07472593638135
394	0.8359402062034803	388.908731810447	287.59819192008706	0.5916020693211081	151.68459684874313	82.81159502129363	0.9874396915643279	181.92567175192846	62.49822303277364
395	0.8726036764374325	366.8565103320242	301.93601463806567	0.6239659813055793	148.26325615845715	90.17825133573072	0.0	245.5924837993169	22.72618411351826
396	0.8801397209848709	359.0382107409791	311.063471485883	0.643678588023781	140.51301846627268	92.23763629066657	0.0	177.3127776905807	19.602199750335732
397	0.8604651450016364	321.06088009539815	308.7980531267452	0.6655768651906856	145.70286316178488	95.97938250475991	0.10167579280158992	123.77265864073648	19.231561959203887
398	0.8189579574641435	280.78892228996176	287.63044887548716	0.6831185531065074	161.87738613327562	96.91529951420249	0.1783279655408498	82.33644839483902	17.932532222873554
399	0.7844420260831618	271.4425895465153	263.68511012711485	0.7191607278966627	161.79185592116556	94.72383216743665	0.21789941552366376	52.493147337513804	15.896912340597622
400	0.7619048809563972	285.73504102996293	257.8056801549409	0.7314812821029082	120.14095308777698	92.2942750486658	0.2369652565068363	44.46328040599902	13.746893978006376
401	0.7685223464869254	306.03713179575857	232.39822650992187	0.7137082517146109	122.62319230906401	90.36683262351521	0.2592079814134257	45.336607286150716	11.92188807828667
402	0.8314291773801549	330.9711770210739	216.1357750296125	0.7103109325279223	118.45333846603549	93.60727369064575	0.2788647282363943	44.00203670680833	10.304643855149353
403	0.8876621027850626	347.2723611380209	269.667885301596	0.6899517135117437	88.0679669766632	82.87587586467099	0.2976924318865616	63.96516741490088	8.895188827668557
404	0.8628824936887678	373.29654674396807	399.6570157074218	0.6514799248011685	62.41887965985738	75.2442784485523	0.3579740860020423	89.37672556336307	7.999187567047603
405	0.8269863367161474	480.89848232950993	453.99633137751124	0.5986050605160324	48.50237860734804	74.22082373564452	0.41052900435521583	67.41616340440437	7.117480087935643
406	0.8219053202169846	486.0675745930235	446.46348195458205	0.5860639165420382	110.73235916881538	68.90675218257519	0.4364375386490921	47.522993364749546	21.95090323666073
407	0.8113699844670659	441.95962968807004	410.71898964642656	0.6007520352588313	109.43795338592612	64.80311987726773	0.4309988964494889	81.22208743402854	47.60062944175369
408	0.8127000436577067	404.97810588774297	364.4800737221288	0.6166676714430884	120.56503147375714	63.26669624268023	0.5105369724179235	178.41840546437737	51.36364525205592
409	0.79135114673132	337.4510524050917	322.53664754988586	0.6578632969024321	146.85167177849974	57.819887481289896	0.5946535918653832	139.8693346424862	48.86184692038935
410	0.7658442877805076	302.05835254992957	288.87704561611093	0.7318275941418397	172.91482953286265	60.68415338138395	0.6335782038821122	93.36139653791302	43.24601143919847
411	0.743632524659488	286.5171782859741	256.8108694885877	0.7874479015366822	143.75675311328064	79.71862429463488	0.6371368421920424	59.61305528690854	36.86311749415335
412	0.7514660576180825	332.6477786309039	287.3588170703646	0.7773642663621333	102.75814132898199	104.23221652319826	0.6262558659840172	56.48116754923005	30.98096661336719
413	0.7494732710709298	379.5389087474419	343.8814191018622	0.7279697239668834	115.66241790603135	122.43060282364499	0.6664227638432232	121.56718971848836	27.047022450302876
414	0.7639552405201981	392.1002027439971	348.47262081729184	0.6868938855278739	114.2113025076063	127.48113114558079	0.7212663931451325	101.86140640391042	23.83645141981944
415	0.7387762056459923	300.3466536001567	314.65704574509095	0.638992299866262	99.22296426445192	115.38996819974172	0.7524341731701071	79.55343828913094	20.628171393664108
416	0.676381018539276	227.92642569363375	264.68494463243985	0.6130628707935067	122.48336168086153	98.6191473805174	0.7624053492407621	54.74009816751699	17.581830797994773
417	0.6017761995316835	170.27661683142978	216.3526367812203	0.6482090471764846	167.0311865610831	86.5375691736026	0.7529730787120769	35.62753072908965	14.782468747235395
418	0.5284688915861355	138.449313962014	183.18244263489763	0.6824271004532616	129.1928529369908	81.6579628067757	0.7346081902996704	32.313023184910605	12.34951367802347
419	0.4589955198855053	112.35495847150038	157.23528280493895	0.676537110020708	90.30276514714018	79.82882377940334	0.7162759014301285	25.36432481463914	10.315446413235394
420	0.4193178901144097	134.4990519431788	134.44953834588185	0.6433858747703334	69.75860817835465	74.31259296419564	0.6929548960651948	17.579441913740812	8.583396503513997
421	0.40557115215501677	124.36409798081284	113.9164418903727	0.6139849840896157	90.80897065789003	80.41453958400074	0.6657162783496965	11.903404690051948	7.119138001869385
422	0.4361993190848511	176.06300797688533	100.26798906134968	0.6007961228748525	101.94723796269912	86.63752528192786	0.6365811343409733	8.193512701419309	5.893625727654721
423	0.48416297716123285	162.04579617178285	103.40405575707302	0.5754166450623692	90.52023144545605	97.96518966900146	0.5989890898961578	5.8724096058139175	19.54805353011287
424	0.5167601579392653	189.06449137551763	129.4783981275354	0.5327235395288223	75.44349308101918	91.29619003497056	0.5547412201139426	5.821351590292791	20.381630599982472
425	0.5314164194600933	195.61388733312708	173.28109694957018	0.49773145335817237	86.69045151968298	77.86413274590068	0.5207895427272871	17.720862633079715	23.490112447952146
426	0.5253943192800957	207.88074661601246	204.01489502105517	0.4931388549012022	91.69793632116988	66.38273330996772	0.49332598650086423	37.98733839409042	30.014538447110347
427	0.48554891041579296	229.995367486035	225.484667647811	0.48875108085242613	84.73614768198306	63.939280428989065	0.4725139658821224	38.314006241721245	41.018563076475246
428	0.46824121624597526	225.78443933829772	234.69125605952152	0.5033183349142648	123.33883382007006	68.53266927296497	0.4426661535683264	28.033974740429453	38.402321280271785
429	0.43922691549802895	252.450086161299	218.67236073510412	0.5570720962441473	169.86054739473911	74.38275336579365	0.40914088926450404	21.133361612816177	32.6842991723546
430	0.47828478462083374	271.07371101630446	201.46405238790751	0.6281187349976267	183.84713433713785	79.6706341374449	0.3859237935524174	47.989151964079156	27.36340099981462
431	0.506416146777349	232.7922914905047	188.52557917862487	0.6845350870387004	175.49272521299255	102.98170704633647	0.41612430682845303	84.56689219935865	23.9038500623427
432	0.5168598091020626	202.23185041561823	184.23565288016653	0.717962338866862	195.5142033804463	127.72454818948734	0.44862316256135937	65.90701644167001	20.860101408572003
433	0.4970151385417614	186.0140399007221	173.15348670920474	0.7344216279458221	174.9326336779051	140.2608154102397	0.4649384881632386	54.32199526770756	17.91921810143259
434	0.5105877766933256	229.37523909575216	164.85337148351257	0.7155062572096407	148.93157385002016	133.83926314127527	0.4777747884865288	50.65316066258067	15.339725505825479
435	0.5396611826003289	208.30437835452344	170.81230667669104	0.6974370787989862	131.238880505237	116.34706627032512	0.48308244284259705	36.91328617792736	17.563013572557633
436	0.5550706400107048	266.00108118363715	197.48228579013076	0.6720592519497829	104.39154335090582	97.80684831657015	0.4677808643857094	24.682918859618322	23.985826135703377
437	0.6070747339483862	291.0373755326394	232.94203081625886	0.6474763582619558	89.58587646778547	84.1725067590889	0.44182885039749836	16.22636740819153	22.215157380926385
438	0.59633219181721	258.6108134714563	249.05022926394847	0.6175127317635463	75.87903634444906	74.87574566193452	0.40932359473701935	14.763972887220017	28.921159268095273
439	0.5805934491006448	263.44514819131064	247.67241082666692	0.5918711881674154	108.52201927227647	82.55319102943866	0.38022902371889594	26.251708384930428	28.36473973277315
440	0.5686317909524131	291.8411020747318	267.1906927063186	0.5940550644719524	128.78826534018913	89.59975947484	0.36319959620575976	29.38180385779153	24.785396171602265
441	0.5648373215863154	285.95617997013545	268.8163982522581	0.6347377912328797	194.16229995954103	107.0127781905031	0.35492055912722137	31.82388912224396	21.11177279798136
442	0.5426245131959156	261.61778706436104	254.68906836254234	0.6799158161936135	174.2420128685709	115.02781636826528	0.34853263169385856	32.86748871610843	17.835162759545
443	0.5388033551360809	286.0766467499842	244.57031932982255	0.6847240891559498	135.65394558613136	110.35249402381179	0.3538712985170718	48.83362979458616	23.934626442107312
444	0.5664372702798782	300.01362425606146	243.4709545186579	0.6685331381102448	115.21841948076032	95.54437800546026	0.3565934659760042	44.96446903596515	26.56045235609066
445	0.5809177419308269	267.57668708366214	218.6571592092859	0.6756023349156858	138.29497775030416	85.72986420049665	0.35758467422063167	40.522319506174746	24.135682727534945
446	0.6084670993547863	251.04812686997218	191.86627695763696	0.6931210098590456	123.36910805245837	83.23767538595649	0.35499983943979546	38.27309460665878	20.801841738009426
447	0.6240292534842788	203.77330624327556	173.77987273388325	0.6784674846288857	99.99932213809	96.18069247139901	0.35306068371947563	30.46106584054276	17.683545596793035
448	0.6202613643463079	185.2563799317198	156.0618293338134	0.64126841046864	96.44017695793364	98.88562440916535	0.35547723278816784	42.183906969389085	23.864020685170743
449	0.6267447066702411	247.93167569426828	164.40233943880116	0.6244171856252428	135.1167747304815	88.76819028850691	0.3437835980073942	33.78799311381095	37.24600725307728
450	0.6713569154708197	333.6054470567877	287.9081013802747	0.6610967084747844	150.66014931744908	80.16470653299865	0.31749621392577815	23.327427678026602	41.98143620609039
451	0.6892193134872141	373.9336354756538	335.0477690025915	0.6893044902961889	131.2569487570078	77.3827053628872	0.2787218187740623	15.565033430605721	42.103257168769375
452	0.6818106792293328	318.71436683961815	309.0649662336767	0.7058035385708462	122.20651280035291	79.65815643144677	0.23931589600777878	10.443258345775526	36.14506483334248
453	0.6570031500720073	303.47912306863265	267.1987045277544	0.7174994078312591	123.75157285987949	75.67568425727052	0.20396014346012456	7.203887401950174	29.899063785473608
454	0.6623547474080105	261.2549091845665	229.7973348731512	0.735759550142279	139.82986358591296	85.32153226286562	0.17352756485640078	6.6338290055632	24.547257605910993
455	0.6643787517009698	248.0493750705277	204.76544560047407	0.7461083165042822	127.73422785598454	96.5493032656063	0.1564970607259987	16.44074956799204	20.38712367486501
456	0.6796360497086461	239.94058936404835	212.80949404063458	0.7240165829391719	115.64111150754219	113.94000620805942	0.1480078257955611	22.883578951410634	17.085338121833544
457	0.6543067926455395	223.43045146856892	228.8299023710603	0.6956075044238719	135.62244616356168	115.22577496859431	0.1484745610988351	22.225060369752935	14.470885179927249
458	0.6059807425530548	197.1744166708437	226.4464212901261	0.6872518515948154	135.15954340451765	108.84509369784777	0.14701885911565074	16.207462588650156	12.226334387065613
459	0.574170305261974	274.92200558778944	246.2515782856196	0.6892172817590517	134.48615739806036	96.90693180251125	0.14346073352506644	18.678979540979043	10.302827955740321
460	0.6097770942847984	402.7783517067774	307.7520969041239	0.6789112623658161	102.03558758475413	95.55037962695472	0.14144583919607934	20.093755923257902	18.404268964208406
461	0.6714143098266822	448.1312517139901	384.6389583183502	0.6489511583828211	105.53983241310995	99.23715059403348	0.1336884196596587	15.024229580761359	18.025816558237327
462	0.6546974759147614	368.8228232831927	395.53267809140317	0.617706276021079	95.88792315176642	100.21383126836875	0.12275541351258253	10.394416735835984	18.17011522522473
463	0.5818397985966176	308.7148594812197	352.7055327999935	0.5821595022094354	90.46196640837988	92.75585393203637	0.10138076709753899	7.185617746034104	29.921951649266003
464	0.5402294700496045	315.1642536591243	305.1178394946558	0.5507670380403692	83.4882691323992	84.81433326413158	0.08267587589410827	22.983765716579477	29.920307303669677
465	0.5170350016470701	270.3934238075559	270.8206933276047	0.5338573382427383	104.29259425668492	76.93525140775326	0.08018180499939945	32.78905858457056	26.596308730946483
466	0.49010779461884113	257.1063979467524	249.5596184221846	0.5372416798416451	95.55073901715055	68.53781349853946	0.08736596116767308	37.89476898148764	23.084640883633217
467	0.4808474992776902	283.0779503864012	250.5752588961151	0.538823607527168	97.65014070364413	61.663540209193684	0.09534792586374496	29.219521137005792	19.839335349822353
468	0.5305304948226789	370.0751964018956	258.95495264440547	0.5564056529238595	107.01390863513076	60.217215240470416	0.09661224002216351	19.89282514436743	16.843888599446117
469	0.6344687050369785	411.4633216387981	264.58024476990374	0.5714007363803719	111.56165895186201	55.71966913642667	0.10745903790736151	37.912067846627984	14.465203551786848
470	0.7072352613958313	382.9153786755772	318.44264792496466	0.602174300841875	106.20529756088031	55.008892021596566	0.1310215052257991	43.322648367783856	13.185926017644308
471	0.7069706588588365	345.1950121782918	347.1411931108736	0.605038272219417	79.74343642192487	61.8407828885578	0.1422237766625408	32.34552115084364	27.107325431406725
472	0.6486851163235428	330.5238087948974	362.87945234336894	0.5887864868451609	80.28298724643271	78.28383477141797	0.13303997018429745	21.767952067760838	29.3855422392891
473	0.5948461632420329	328.44087180747846	331.2238243162762	0.5608309000664988	117.11356787460058	109.65442787855885	0.11891434997838082	21.221378983470736	26.151836390142858
474	0.5695419482138967	298.2175472056331	284.71728113193467	0.5610682370577621	175.4771334117381	131.91574548436301	0.11274612172199233	27.32321234978349	22.406064763523304
475	0.5575804128120185	283.4188192357716	257.5390521866958	0.5863285763145702	211.89721380036926	155.43434447377567	0.112059509521941	22.767182537596355	19.063362965889393
476	0.5400003740818812	242.7435482996942	248.9692312775876	0.5952358919710515	177.40039197500866	152.89411217252976	0.10843878866148919	18.78308129401257	16.089789065903496
477	0.5146404261844212	235.91773610106782	225.6293350043423	0.578944312461185	143.04728932960373	141.43766721073453	0.11106371237662264	23.47164401594911	13.671868719002822
478	0.5063796723856218	228.32296956447664	199.54193474638006	0.5466312164207666	114.66088044410351	123.8188533682471	0.1154992940791331	26.27991404828602	11.63945648276019
479	0.515121373941756	218.17118884664941	185.32350301224224	0.5074392204071096	96.21017161015322	110.64351038709304	0.12597864429345113	31.31739456637335	19.421550138257693
480	0.552872416621249	323.4017633690121	197.34163823464073	0.4663479540285348	78.33221300719384	93.3651055162132	0.1448986838408341	76.54867787544453	29.825931195563673
481	0.6290179895306995	351.3441987516273	300.63373483090646	0.43259496090288274	67.10270617103919	77.42662400614896	0.1850801886891331	73.56616331983284	30.0566162869894
482	0.5849512708591685	289.89909343575005	345.48645664281065	0.40633795673905354	80.72241367323858	64.15958873196146	0.2094601765846004	52.174579363292665	27.124490958515224
483	0.5012836080070967	289.23003207396505	330.17983124252964	0.41065886330960905	89.5012566674213	65.85128778195342	0.21628553782261312	34.27610718556997	23.388129091756053
484	0.4581771130583101	303.1671990922794	312.93657689924146	0.4252205154382653	139.69063591471274	88.00750772580189	0.21381113030795273	30.736529439908075	19.80507005967371
485	0.4521233512355221	340.2481186786359	299.4016163838462	0.46285591369968393	165.3020719709026	97.15201350594468	0.21437098635426002	26.612877217329505	16.790124804188572
486	0.5019347999928507	388.84040664886345	300.72693890110037	0.5096129047426708	191.79430911189675	110.05362517414892	0.21098117099869157	18.87047686342057	14.160349909088396
487	0.5600228994872767	381.7329892817167	304.06288265150954	0.5557637535734772	170.5371413890045	111.32533818010256	0.2032922900954647	12.80663839799514	11.88097149362019
488	0.6131518884773012	411.28155338912245	323.22653776241845	0.5637080390049286	125.39061869427559	110.83831987624241	0.19313672970712603	8.763511793665426	9.938540231071373
489	0.6479452994046063	405.20174566718833	373.07733108094544	0.537274416979774	92.10809641782537	99.58709180652671	0.1771691474063243	6.214010738532166	17.82263548747678
490	0.6243779865202042	408.55814954365474	383.9112817645366	0.5175950720979255	106.16196663215007	87.58561103803409	0.1590680383479859	14.675566469622886	17.953044791493447
491	0.6314796363065496	416.3752342947331	363.5381391155867	0.507688778830283	86.51491433291442	80.30290316979736	0.15133298718040958	22.000869528215805	15.87859986085784
492	0.6480416682656186	361.5676525614259	329.59296048454746	0.4884760443116104	99.50447582062368	83.45975874004294	0.15376610747102917	24.494900369414	13.695511994063331
493	0.6316680399790987	291.2193478567755	291.9951234378462	0.48153645774241416	92.08771008955084	79.34548708543974	0.15494322786554546	18.3526663108486	11.664650031451483
494	0.6192911744836093	307.4794873293331	266.6347394953792	0.4734966731840502	99.65520070028977	74.2065873288517	0.15189653841715028	12.637418344431806	9.85067044546194
495	0.6197439791544834	287.062046016908	269.71042126106147	0.482141039646307	105.87697911894358	70.46718056138421	0.1459118651595868	8.647233328496135	8.280120366292316
496	0.6260718200443706	330.05445185467516	278.8627179473139	0.4955607941715889	104.95320790382961	62.76104748909066	0.13847594327079296	6.0834935577614555	6.944855228672182
497	0.667956070292985	394.66369207958763	293.72339696896387	0.5048910302329092	84.88416826379779	61.296746556746044	0.13445556135373316	15.198101134398081	5.848782434175717
498	0.7155924265064516	386.80466378674583	326.0051742074169	0.49926288726067486	74.92552347799112	63.211596382529585	0.13837490804464014	15.474306766128237	4.974484583229773
499	0.7122997314545896	364.58918108780097	351.8862298937505	0.49067679104907563	91.05179215734113	69.35949280843384	0.14038434799085034	11.566655673669777	4.220751543890456
