# Supplementary material for: A case study in the functional consequences of scaling the sizes of realistic cortical models
Source: PLoS Comput Biol. 2019 Jul 23;15(7):e1007198. doi: 10.1371/journal.pcbi.1007198 (PMC6677387; doi:10.1371/journal.pcbi.1007198)
Supplement: S26 Dataset — Contains data for CV plots in Fig 5. (CSV) [file pcbi.1007198.s026.csv]

bin centers	full cortex	1/4 cortex	1/16 cortex
0.05	0.0	0.0	0.0
0.15000000000000002	2.0	0.0	0.0
0.25	11.0	7.0	1.0
0.35000000000000003	32.0	8.0	0.0
0.45	61.0	13.0	3.0
0.55	88.0	26.0	3.0
0.6500000000000001	85.0	23.0	5.0
0.75	69.0	26.0	10.0
0.8500000000000001	38.0	8.0	1.0
0.95	11.0	0.0	0.0
