# Supplementary material for: A case study in the functional consequences of scaling the sizes of realistic cortical models
Source: PLoS Comput Biol. 2019 Jul 23;15(7):e1007198. doi: 10.1371/journal.pcbi.1007198 (PMC6677387; doi:10.1371/journal.pcbi.1007198)
Supplement: S27 Dataset — Contains data for E-neuron rasters in row 0 of Fig 5. (CSV) [file pcbi.1007198.s027.csv]

spike index	spike time
0.0	3018.12
0.0	3040.3
0.0	3049.0800000000004
0.0	3056.54
0.0	3069.2000000000003
0.0	3079.6
0.0	3089.11
0.0	3214.6600000000003
0.0	3235.34
0.0	3244.6200000000003
0.0	3294.77
0.0	3310.01
0.0	3325.4
0.0	3338.28
0.0	3348.9700000000003
0.0	3354.36
0.0	3359.8
0.0	3369.7200000000003
0.0	3381.2200000000003
0.0	3452.2700000000004
0.0	3486.76
1.0	3044.88
1.0	3059.3100000000004
1.0	3075.34
1.0	3081.2100000000005
1.0	3091.9700000000003
1.0	3106.57
1.0	3137.7900000000004
1.0	3173.17
1.0	3244.45
1.0	3343.5400000000004
1.0	3358.28
1.0	3366.02
1.0	3377.5000000000005
1.0	3393.1400000000003
2.0	3000.9900000000002
2.0	3073.3300000000004
2.0	3082.4500000000003
2.0	3092.9
2.0	3108.28
2.0	3122.4
2.0	3153.3
2.0	3192.3700000000003
2.0	3211.0800000000004
2.0	3234.2200000000003
2.0	3242.2500000000005
2.0	3256.15
2.0	3315.4
2.0	3343.49
2.0	3358.3300000000004
2.0	3405.63
2.0	3414.11
2.0	3436.29
2.0	3450.1400000000003
2.0	3457.6800000000003
2.0	3466.6200000000003
2.0	3480.11
2.0	3495.53
3.0	3001.1200000000003
3.0	3069.69
3.0	3142.1
3.0	3154.51
3.0	3170.17
3.0	3191.6800000000003
3.0	3215.4800000000005
3.0	3232.3500000000004
3.0	3242.56
3.0	3260.15
3.0	3275.94
3.0	3370.2400000000002
3.0	3404.2000000000003
3.0	3433.76
3.0	3439.2700000000004
3.0	3450.1800000000003
3.0	3483.68
3.0	3494.32
4.0	3076.01
4.0	3096.9
4.0	3172.3500000000004
4.0	3326.03
4.0	3343.28
4.0	3358.2
4.0	3403.84
5.0	3022.4
5.0	3042.1400000000003
5.0	3056.6400000000003
5.0	3068.48
5.0	3073.79
5.0	3104.26
5.0	3154.6800000000003
5.0	3276.4
5.0	3293.9900000000002
5.0	3309.0500000000006
5.0	3327.4800000000005
5.0	3343.64
5.0	3351.69
5.0	3362.01
5.0	3377.3500000000004
5.0	3382.76
5.0	3397.6400000000003
5.0	3405.81
5.0	3420.5400000000004
5.0	3435.02
5.0	3496.71
6.0	3154.84
6.0	3294.42
6.0	3329.9100000000003
6.0	3343.9700000000003
6.0	3381.84
6.0	3453.04
6.0	3485.8
6.0	3495.6400000000003
8.0	3032.01
8.0	3041.31
8.0	3090.7500000000005
8.0	3141.84
8.0	3173.7200000000003
8.0	3191.5600000000004
8.0	3214.28
8.0	3233.89
8.0	3257.05
8.0	3331.4800000000005
8.0	3343.07
8.0	3360.5400000000004
8.0	3372.38
8.0	3379.4500000000003
8.0	3409.78
8.0	3440.03
8.0	3451.84
8.0	3466.73
8.0	3481.19
8.0	3496.98
9.0	3075.3500000000004
9.0	3244.15
10.0	3045.86
10.0	3072.83
10.0	3107.52
10.0	3276.2200000000003
10.0	3344.8900000000003
10.0	3495.47
11.0	3027.03
11.0	3038.88
11.0	3049.71
11.0	3058.0200000000004
11.0	3063.9700000000003
11.0	3070.88
11.0	3078.0800000000004
11.0	3089.34
11.0	3094.98
11.0	3100.53
11.0	3110.5400000000004
11.0	3122.9700000000003
11.0	3138.0000000000005
11.0	3157.4300000000003
11.0	3275.7400000000002
11.0	3280.79
11.0	3295.2100000000005
11.0	3313.0200000000004
11.0	3319.46
11.0	3327.91
11.0	3333.53
11.0	3344.3000000000006
11.0	3359.28
11.0	3372.38
11.0	3380.73
11.0	3399.08
11.0	3409.4700000000003
11.0	3423.6000000000004
11.0	3491.21
11.0	3496.8
12.0	3039.4400000000005
12.0	3078.19
12.0	3091.7000000000003
12.0	3158.8100000000004
12.0	3172.2400000000002
12.0	3191.67
12.0	3232.86
12.0	3262.69
12.0	3276.5600000000004
12.0	3328.65
12.0	3349.4500000000003
12.0	3359.83
12.0	3372.91
12.0	3401.33
12.0	3407.62
12.0	3437.8900000000003
12.0	3498.75
13.0	3093.98
13.0	3106.67
13.0	3157.9900000000002
13.0	3335.3
13.0	3359.9400000000005
14.0	3040.5
14.0	3055.32
14.0	3244.4
14.0	3293.1200000000003
14.0	3396.8700000000003
14.0	3420.9000000000005
15.0	3018.99
15.0	3042.25
15.0	3073.7599999999998
15.0	3084.9
15.0	3093.61
15.0	3109.3
15.0	3121.15
15.0	3157.14
15.0	3173.0600000000004
15.0	3232.32
15.0	3242.4300000000003
15.0	3262.4100000000003
15.0	3329.1000000000004
15.0	3336.79
15.0	3344.25
15.0	3357.66
15.0	3374.1000000000004
15.0	3380.79
15.0	3402.5000000000005
15.0	3438.1100000000006
15.0	3451.4700000000003
15.0	3463.05
15.0	3468.6200000000003
15.0	3483.5
15.0	3496.7000000000003
16.0	3040.63
16.0	3060.3300000000004
16.0	3074.4500000000003
16.0	3092.81
16.0	3106.16
16.0	3124.61
16.0	3157.8100000000004
16.0	3191.71
16.0	3237.7000000000003
16.0	3243.2000000000003
16.0	3261.53
16.0	3277.13
16.0	3311.9600000000005
16.0	3331.4700000000003
16.0	3345.5200000000004
16.0	3357.3500000000004
16.0	3373.76
16.0	3403.4500000000003
16.0	3450.28
16.0	3468.01
16.0	3482.1700000000005
16.0	3496.86
17.0	3056.41
17.0	3070.5400000000004
17.0	3077.57
17.0	3096.4500000000003
17.0	3107.6400000000003
17.0	3214.7400000000002
17.0	3236.59
17.0	3309.6600000000003
17.0	3348.2900000000004
17.0	3357.52
17.0	3364.03
17.0	3371.57
17.0	3381.1000000000004
18.0	3040.89
18.0	3122.84
18.0	3159.38
18.0	3173.2200000000003
18.0	3243.9700000000003
18.0	3261.62
18.0	3276.86
18.0	3294.8100000000004
18.0	3313.2400000000002
18.0	3348.65
18.0	3358.32
18.0	3450.76
18.0	3495.21
19.0	3006.0800000000004
19.0	3029.7400000000002
19.0	3040.03
19.0	3057.79
19.0	3074.58
19.0	3081.19
19.0	3126.28
19.0	3158.09
19.0	3171.6400000000003
19.0	3190.58
19.0	3243.2900000000004
19.0	3262.1400000000003
19.0	3314.0
19.0	3333.33
19.0	3361.4100000000003
19.0	3372.76
19.0	3406.0
19.0	3439.4500000000003
19.0	3494.2400000000002
20.0	3078.9500000000003
20.0	3091.03
20.0	3103.82
20.0	3110.34
20.0	3153.57
20.0	3243.59
20.0	3293.8500000000004
20.0	3404.7
20.0	3422.13
20.0	3450.12
21.0	3039.4
21.0	3076.5
21.0	3239.6900000000005
21.0	3347.2100000000005
21.0	3357.93
21.0	3382.4500000000003
21.0	3495.21
22.0	3022.87
22.0	3071.6200000000003
22.0	3120.69
22.0	3170.71
22.0	3230.7000000000003
22.0	3243.2100000000005
22.0	3276.06
22.0	3311.7
22.0	3326.26
22.0	3344.1
22.0	3358.21
22.0	3373.39
22.0	3399.2000000000003
22.0	3438.07
22.0	3449.8
22.0	3465.44
22.0	3491.01
23.0	3123.1400000000003
23.0	3194.3300000000004
23.0	3377.8900000000003
23.0	3465.4500000000003
24.0	3125.8700000000003
24.0	3155.8
24.0	3246.17
24.0	3328.2000000000003
24.0	3398.7300000000005
24.0	3442.34
24.0	3483.6000000000004
24.0	3495.1000000000004
25.0	3014.0
25.0	3040.6700000000005
25.0	3074.4500000000003
25.0	3095.8900000000003
25.0	3112.2200000000003
25.0	3158.44
25.0	3231.4200000000005
25.0	3243.23
25.0	3295.09
25.0	3312.52
25.0	3327.2100000000005
25.0	3335.1
25.0	3361.54
25.0	3451.21
25.0	3463.65
25.0	3496.0000000000005
26.0	3158.01
26.0	3294.26
26.0	3450.36
27.0	3040.35
27.0	3057.77
27.0	3069.65
27.0	3075.82
27.0	3106.0900000000006
27.0	3141.3400000000006
27.0	3175.27
27.0	3191.18
27.0	3209.1900000000005
27.0	3230.25
27.0	3238.51
27.0	3244.57
27.0	3260.9100000000003
27.0	3278.6000000000004
27.0	3312.0
27.0	3345.3500000000004
27.0	3351.1800000000003
27.0	3359.15
27.0	3372.2400000000002
27.0	3385.4300000000003
27.0	3402.48
27.0	3437.8400000000006
27.0	3450.94
27.0	3480.01
27.0	3492.83
28.0	3018.2300000000005
28.0	3039.8900000000003
28.0	3055.06
28.0	3072.89
28.0	3078.4100000000003
28.0	3089.63
28.0	3105.7500000000005
28.0	3140.4900000000002
28.0	3157.07
28.0	3171.0
28.0	3176.76
28.0	3190.59
28.0	3213.5200000000004
28.0	3234.13
28.0	3243.0800000000004
28.0	3260.1700000000005
28.0	3276.25
28.0	3294.8800000000006
28.0	3313.09
28.0	3321.5800000000004
28.0	3333.1100000000006
28.0	3341.3100000000004
28.0	3348.51
28.0	3357.75
28.0	3362.51
28.0	3370.01
28.0	3376.26
28.0	3381.54
28.0	3403.5
28.0	3409.46
28.0	3434.26
28.0	3441.05
28.0	3450.0400000000004
28.0	3468.51
28.0	3483.69
28.0	3495.08
29.0	3014.8300000000004
29.0	3041.94
29.0	3090.57
29.0	3110.0800000000004
29.0	3211.9700000000003
29.0	3238.83
29.0	3275.79
29.0	3294.9500000000003
29.0	3349.7400000000002
29.0	3356.82
29.0	3361.9200000000005
29.0	3482.82
29.0	3494.6
30.0	3046.52
30.0	3054.37
30.0	3066.58
30.0	3076.4900000000002
30.0	3105.59
30.0	3159.1700000000005
30.0	3174.61
30.0	3246.01
30.0	3261.76
30.0	3276.6200000000003
30.0	3312.05
30.0	3328.6200000000003
30.0	3336.5400000000004
30.0	3358.2500000000005
30.0	3388.9300000000003
30.0	3401.2200000000003
30.0	3496.7300000000005
31.0	3002.73
31.0	3023.9900000000002
31.0	3104.21
31.0	3157.62
31.0	3171.54
31.0	3199.01
31.0	3243.86
31.0	3421.42
31.0	3435.84
31.0	3441.8700000000003
31.0	3450.7100000000005
31.0	3463.59
32.0	3095.7700000000004
32.0	3113.77
32.0	3173.03
32.0	3193.41
32.0	3242.98
32.0	3258.1300000000006
32.0	3275.82
32.0	3343.9700000000003
32.0	3357.7200000000003
32.0	3391.38
32.0	3400.84
33.0	3000.5200000000004
33.0	3028.7300000000005
33.0	3076.86
33.0	3172.21
33.0	3233.03
33.0	3240.1700000000005
33.0	3438.21
33.0	3450.67
33.0	3466.5600000000004
33.0	3481.2100000000005
33.0	3489.6800000000003
33.0	3496.2200000000003
34.0	3002.01
34.0	3059.9100000000003
34.0	3073.09
34.0	3094.13
34.0	3104.6400000000003
34.0	3123.65
34.0	3138.16
34.0	3153.57
34.0	3238.29
34.0	3259.73
34.0	3327.19
34.0	3341.75
34.0	3358.13
34.0	3371.98
34.0	3378.88
34.0	3385.76
34.0	3395.4000000000005
34.0	3403.83
34.0	3449.19
34.0	3466.82
34.0	3484.98
34.0	3492.4800000000005
35.0	3000.9500000000003
35.0	3040.0600000000004
35.0	3073.92
35.0	3102.9000000000005
35.0	3121.5
35.0	3138.82
35.0	3154.79
35.0	3170.16
35.0	3190.9500000000003
35.0	3231.6900000000005
35.0	3242.6000000000004
35.0	3260.5000000000005
35.0	3315.82
35.0	3357.32
35.0	3374.29
35.0	3390.2500000000005
35.0	3398.4100000000003
35.0	3437.86
35.0	3449.17
35.0	3466.0400000000004
35.0	3481.03
35.0	3491.26
36.0	3089.1800000000003
36.0	3175.69
36.0	3215.4100000000003
36.0	3237.47
36.0	3277.5200000000004
36.0	3345.09
36.0	3397.2200000000003
36.0	3404.4700000000003
36.0	3420.3300000000004
36.0	3437.38
36.0	3451.01
36.0	3467.62
36.0	3480.7900000000004
37.0	3038.7400000000002
37.0	3060.8700000000003
37.0	3074.03
37.0	3088.03
37.0	3139.99
37.0	3156.2500000000005
37.0	3170.78
37.0	3295.3900000000003
37.0	3329.5000000000005
37.0	3358.76
37.0	3371.44
37.0	3382.9900000000002
37.0	3401.09
37.0	3419.17
37.0	3438.54
37.0	3449.9300000000003
37.0	3468.88
38.0	3065.6000000000004
38.0	3074.4200000000005
38.0	3087.2000000000003
38.0	3097.52
38.0	3122.73
38.0	3140.21
38.0	3152.76
38.0	3158.2200000000003
38.0	3258.42
38.0	3277.0400000000004
38.0	3312.4
38.0	3338.3900000000003
38.0	3356.59
38.0	3373.54
38.0	3466.4300000000003
39.0	3042.55
39.0	3067.09
39.0	3074.2000000000003
39.0	3088.03
39.0	3096.42
39.0	3108.1200000000003
39.0	3122.4800000000005
39.0	3140.4
39.0	3157.92
39.0	3169.84
39.0	3175.9000000000005
39.0	3192.69
39.0	3212.53
39.0	3230.78
39.0	3239.4300000000003
39.0	3244.6400000000003
39.0	3259.9600000000005
39.0	3275.71
39.0	3323.94
39.0	3343.65
39.0	3349.61
39.0	3363.9700000000003
39.0	3374.2
39.0	3382.75
39.0	3400.09
39.0	3405.2400000000002
39.0	3411.28
39.0	3423.9900000000002
39.0	3437.46
39.0	3451.09
39.0	3464.6200000000003
39.0	3473.4300000000003
39.0	3482.9100000000003
39.0	3494.28
40.0	3139.2200000000003
40.0	3154.11
40.0	3160.5200000000004
40.0	3404.52
40.0	3420.37
41.0	3034.09
41.0	3074.73
41.0	3156.51
41.0	3195.05
41.0	3238.28
41.0	3244.9700000000003
41.0	3279.4800000000005
41.0	3313.88
41.0	3380.4500000000003
41.0	3403.3900000000003
41.0	3452.92
41.0	3465.8
41.0	3493.8
42.0	3071.4300000000003
42.0	3095.78
42.0	3123.96
42.0	3139.25
42.0	3276.65
42.0	3333.2500000000005
42.0	3351.5800000000004
42.0	3357.2300000000005
42.0	3362.4600000000005
42.0	3379.96
42.0	3403.1400000000003
43.0	3074.2400000000002
43.0	3174.7200000000003
43.0	3314.2000000000003
43.0	3356.82
44.0	3144.2599999999998
44.0	3244.73
44.0	3264.9100000000003
44.0	3277.15
44.0	3309.3800000000006
44.0	3350.81
44.0	3358.86
44.0	3378.47
44.0	3398.8900000000003
44.0	3422.15
44.0	3451.4500000000003
45.0	3095.46
45.0	3109.02
45.0	3460.85
45.0	3487.02
45.0	3495.9300000000003
46.0	3090.82
46.0	3156.0400000000004
46.0	3170.3300000000004
46.0	3191.12
46.0	3243.67
46.0	3277.4
46.0	3294.8
46.0	3343.05
46.0	3373.4
46.0	3403.6400000000003
46.0	3422.2500000000005
46.0	3437.26
46.0	3450.78
46.0	3480.6700000000005
46.0	3490.8500000000004
47.0	3040.8
47.0	3075.36
47.0	3106.28
47.0	3121.5800000000004
47.0	3192.1000000000004
47.0	3243.59
47.0	3343.51
47.0	3375.89
48.0	3073.5
48.0	3107.75
48.0	3213.53
48.0	3403.2500000000005
48.0	3435.0000000000005
48.0	3494.87
49.0	3158.86
49.0	3171.36
49.0	3277.6400000000003
49.0	3374.48
50.0	3075.0800000000004
50.0	3157.68
50.0	3244.07
50.0	3312.78
50.0	3328.6600000000003
50.0	3362.57
50.0	3381.3500000000004
50.0	3403.53
51.0	3294.15
52.0	3172.2300000000005
52.0	3243.94
52.0	3358.13
52.0	3381.42
52.0	3397.03
52.0	3420.04
52.0	3433.92
52.0	3450.4700000000003
53.0	3040.96
53.0	3076.32
53.0	3093.8800000000006
53.0	3107.63
53.0	3126.4900000000002
53.0	3155.4700000000003
53.0	3166.16
53.0	3243.61
53.0	3334.14
53.0	3343.3300000000004
53.0	3353.76
53.0	3361.73
53.0	3374.47
53.0	3400.4100000000003
53.0	3440.8300000000004
53.0	3467.53
53.0	3496.09
54.0	3029.25
54.0	3076.14
54.0	3093.8900000000003
54.0	3106.5
54.0	3120.6
54.0	3126.65
54.0	3157.9900000000002
54.0	3170.83
54.0	3177.7400000000002
54.0	3189.21
54.0	3213.1600000000003
54.0	3231.4900000000002
54.0	3244.4
54.0	3328.4900000000002
54.0	3339.32
54.0	3349.2400000000002
54.0	3374.9500000000003
54.0	3381.46
54.0	3402.7700000000004
54.0	3427.32
54.0	3438.4100000000003
54.0	3449.27
54.0	3465.03
54.0	3477.4300000000003
54.0	3496.5400000000004
55.0	3158.9500000000003
55.0	3231.88
55.0	3276.66
55.0	3486.1100000000006
55.0	3497.3500000000004
56.0	3013.5400000000004
56.0	3075.1000000000004
56.0	3091.09
56.0	3105.9900000000002
56.0	3233.55
56.0	3244.59
56.0	3262.2000000000003
56.0	3278.78
56.0	3314.02
56.0	3338.38
56.0	3348.3300000000004
56.0	3352.7000000000003
56.0	3359.3
56.0	3366.8
56.0	3382.8
56.0	3401.42
56.0	3441.2300000000005
56.0	3467.9700000000003
56.0	3482.59
56.0	3496.71
57.0	3076.56
57.0	3113.0099999999998
57.0	3125.1800000000003
57.0	3154.29
57.0	3236.26
57.0	3312.79
57.0	3344.9700000000003
57.0	3358.5800000000004
57.0	3366.05
57.0	3459.5400000000004
57.0	3496.6100000000006
58.0	3002.1700000000005
58.0	3020.9100000000003
58.0	3040.56
58.0	3054.7200000000003
58.0	3069.61
58.0	3077.37
58.0	3093.23
58.0	3106.0200000000004
58.0	3110.79
58.0	3122.67
58.0	3152.96
58.0	3158.2000000000003
58.0	3170.8900000000003
58.0	3198.31
58.0	3221.3700000000003
58.0	3232.61
58.0	3242.83
58.0	3258.3
58.0	3276.07
58.0	3294.9400000000005
58.0	3313.9200000000005
58.0	3326.4000000000005
58.0	3343.55
58.0	3356.2700000000004
58.0	3364.03
58.0	3375.5500000000006
58.0	3380.9600000000005
58.0	3389.05
58.0	3397.82
58.0	3404.9600000000005
58.0	3417.84
58.0	3432.58
58.0	3447.2400000000002
58.0	3458.9700000000003
58.0	3466.4500000000003
58.0	3487.1600000000003
58.0	3494.0800000000004
59.0	3029.63
59.0	3060.02
59.0	3074.5700000000006
59.0	3094.11
59.0	3107.3800000000006
59.0	3118.65
59.0	3123.9800000000005
59.0	3154.1500000000005
59.0	3159.01
59.0	3173.6000000000004
59.0	3232.59
59.0	3247.11
59.0	3264.87
59.0	3276.78
59.0	3312.82
59.0	3328.86
59.0	3338.77
59.0	3350.62
59.0	3358.02
59.0	3367.6800000000003
59.0	3377.4700000000003
59.0	3385.7100000000005
59.0	3397.36
59.0	3419.9400000000005
59.0	3433.4900000000002
59.0	3448.73
59.0	3454.76
59.0	3463.69
59.0	3496.8100000000004
60.0	3023.57
60.0	3041.51
60.0	3075.7100000000005
60.0	3094.4100000000003
60.0	3173.4000000000005
60.0	3191.7400000000002
60.0	3244.4
60.0	3314.42
60.0	3327.1
60.0	3357.7700000000004
60.0	3374.09
60.0	3449.0
60.0	3465.13
61.0	3002.04
61.0	3055.2000000000003
61.0	3067.51
61.0	3075.4300000000003
61.0	3084.0400000000004
61.0	3093.61
61.0	3105.76
61.0	3153.69
61.0	3173.3300000000004
61.0	3215.1800000000003
61.0	3235.86
61.0	3243.8700000000003
61.0	3262.11
61.0	3277.9900000000002
61.0	3326.27
61.0	3357.26
61.0	3365.75
61.0	3372.92
61.0	3382.34
61.0	3401.46
61.0	3423.4000000000005
61.0	3443.9700000000003
61.0	3453.26
61.0	3463.6000000000004
61.0	3490.07
62.0	3034.13
62.0	3059.34
62.0	3075.6500000000005
62.0	3091.1100000000006
62.0	3192.7200000000003
62.0	3234.5500000000006
62.0	3260.96
62.0	3314.82
62.0	3357.5800000000004
62.0	3375.8200000000006
62.0	3383.2500000000005
62.0	3400.01
62.0	3438.2000000000003
62.0	3482.9
62.0	3489.11
62.0	3495.42
63.0	3039.9300000000003
63.0	3072.81
63.0	3152.9
63.0	3171.7200000000003
63.0	3192.2900000000004
63.0	3258.82
63.0	3276.7700000000004
63.0	3293.9100000000003
63.0	3314.03
63.0	3326.82
63.0	3423.48
63.0	3463.6700000000005
64.0	3058.0200000000004
64.0	3244.19
64.0	3260.84
64.0	3277.51
64.0	3327.4
64.0	3357.76
65.0	3029.8
65.0	3051.0200000000004
65.0	3072.4600000000005
65.0	3090.2100000000005
65.0	3103.19
65.0	3108.81
65.0	3121.83
65.0	3156.36
65.0	3191.79
65.0	3211.52
65.0	3232.34
65.0	3241.3900000000003
65.0	3260.54
65.0	3317.15
65.0	3328.06
65.0	3355.31
65.0	3364.38
65.0	3372.7000000000003
65.0	3379.92
65.0	3403.0000000000005
65.0	3422.87
65.0	3438.3
65.0	3465.6600000000003
65.0	3482.48
65.0	3495.1800000000003
66.0	3313.88
66.0	3404.6300000000006
67.0	3041.64
67.0	3089.69
67.0	3169.57
67.0	3232.1600000000003
67.0	3240.6
67.0	3275.67
67.0	3294.0000000000005
67.0	3339.4500000000003
67.0	3352.7400000000002
67.0	3481.4800000000005
68.0	3107.4400000000005
68.0	3158.1
68.0	3172.6200000000003
68.0	3191.4800000000005
68.0	3244.4300000000003
68.0	3404.38
68.0	3420.6800000000003
68.0	3436.17
68.0	3450.4400000000005
68.0	3495.2400000000002
69.0	3054.61
69.0	3107.11
69.0	3123.38
69.0	3376.61
69.0	3496.6200000000003
71.0	3029.05
71.0	3192.2400000000002
71.0	3212.27
71.0	3231.78
71.0	3243.19
71.0	3351.2400000000002
71.0	3437.94
72.0	3004.4700000000003
72.0	3025.65
72.0	3040.4500000000003
72.0	3064.9300000000003
72.0	3121.82
72.0	3191.9100000000003
72.0	3229.3700000000003
72.0	3243.5600000000004
72.0	3260.6200000000003
72.0	3276.57
72.0	3328.2000000000003
72.0	3362.07
72.0	3467.21
72.0	3482.53
72.0	3495.3900000000003
73.0	3157.9700000000003
73.0	3170.7500000000005
73.0	3189.4900000000002
73.0	3211.58
73.0	3230.62
73.0	3239.19
73.0	3261.57
73.0	3343.5400000000004
73.0	3352.78
73.0	3360.6300000000006
73.0	3367.4300000000003
73.0	3382.23
73.0	3387.51
73.0	3399.1600000000003
73.0	3433.6
73.0	3438.9200000000005
73.0	3449.7100000000005
73.0	3456.34
73.0	3467.59
73.0	3490.01
74.0	3025.9900000000002
74.0	3093.71
74.0	3153.71
74.0	3245.01
74.0	3382.26
74.0	3401.5600000000004
74.0	3439.57
74.0	3464.8100000000004
74.0	3492.02
75.0	3060.86
75.0	3073.67
75.0	3081.29
75.0	3110.78
75.0	3142.94
75.0	3155.92
75.0	3162.1500000000005
75.0	3334.9300000000003
75.0	3360.2100000000005
75.0	3382.1600000000003
75.0	3401.38
75.0	3423.83
75.0	3496.4600000000005
76.0	3001.6900000000005
76.0	3040.3
76.0	3057.7599999999998
76.0	3076.14
76.0	3094.04
76.0	3111.54
76.0	3123.46
76.0	3141.28
76.0	3154.64
76.0	3171.9300000000003
76.0	3214.7200000000003
76.0	3244.9200000000005
76.0	3263.59
76.0	3294.5
76.0	3314.11
76.0	3343.6900000000005
76.0	3358.11
76.0	3368.8900000000003
76.0	3376.92
76.0	3395.7400000000002
76.0	3403.1300000000006
76.0	3420.63
76.0	3432.44
76.0	3439.42
76.0	3450.19
76.0	3484.42
77.0	3154.3300000000004
77.0	3403.7900000000004
78.0	3156.84
78.0	3243.57
78.0	3399.3900000000003
78.0	3483.61
79.0	3040.09
79.0	3074.6000000000004
79.0	3085.04
79.0	3104.57
79.0	3173.8700000000003
79.0	3275.82
79.0	3294.2500000000005
79.0	3311.61
79.0	3326.56
79.0	3338.1900000000005
79.0	3365.7000000000003
79.0	3374.06
79.0	3393.6400000000003
79.0	3401.2900000000004
79.0	3423.3100000000004
79.0	3437.9500000000003
79.0	3467.28
79.0	3495.3100000000004
80.0	3053.1400000000003
80.0	3073.6200000000003
80.0	3079.86
80.0	3087.4100000000003
80.0	3126.86
80.0	3158.36
80.0	3165.5200000000004
80.0	3173.38
80.0	3244.51
80.0	3258.9300000000003
80.0	3274.08
80.0	3337.1000000000004
80.0	3350.0600000000004
80.0	3363.7300000000005
80.0	3370.05
80.0	3378.53
80.0	3390.2
80.0	3398.15
80.0	3405.57
80.0	3423.28
80.0	3437.6800000000003
80.0	3454.07
80.0	3466.5800000000004
80.0	3481.05
80.0	3496.2400000000002
81.0	3039.51
81.0	3051.8500000000004
81.0	3064.9400000000005
81.0	3089.11
81.0	3110.3
81.0	3157.6600000000003
81.0	3171.9600000000005
81.0	3188.7200000000003
81.0	3214.44
81.0	3240.3500000000004
81.0	3277.14
81.0	3330.7300000000005
81.0	3344.0000000000005
81.0	3357.6200000000003
81.0	3372.7400000000002
81.0	3382.0
81.0	3398.94
81.0	3434.6600000000003
81.0	3448.71
81.0	3453.82
81.0	3469.17
81.0	3482.0800000000004
81.0	3495.1200000000003
82.0	3053.32
82.0	3091.2300000000005
82.0	3174.3900000000003
82.0	3215.94
82.0	3234.2000000000003
82.0	3358.6400000000003
82.0	3381.6400000000003
82.0	3436.2100000000005
82.0	3452.2000000000003
82.0	3484.6700000000005
83.0	3043.4400000000005
83.0	3053.61
83.0	3065.3900000000003
83.0	3073.13
83.0	3077.9900000000002
83.0	3088.1600000000003
83.0	3102.85
83.0	3128.03
83.0	3149.92
83.0	3159.59
83.0	3172.7400000000002
83.0	3191.07
83.0	3230.8900000000003
83.0	3244.78
83.0	3261.02
83.0	3294.9400000000005
83.0	3319.85
83.0	3342.5800000000004
83.0	3349.4700000000003
83.0	3356.25
83.0	3364.4800000000005
83.0	3372.86
83.0	3381.59
83.0	3402.6500000000005
83.0	3408.9600000000005
83.0	3422.0400000000004
83.0	3437.52
83.0	3443.8
83.0	3451.02
83.0	3468.16
83.0	3480.6800000000003
83.0	3495.3
84.0	3028.6100000000006
84.0	3040.86
84.0	3054.7700000000004
84.0	3073.28
84.0	3157.0600000000004
84.0	3173.59
84.0	3198.0000000000005
84.0	3277.6800000000003
84.0	3311.1
84.0	3328.34
84.0	3370.0400000000004
84.0	3382.9200000000005
84.0	3403.4600000000005
84.0	3494.1600000000003
85.0	3005.57
85.0	3015.2400000000002
85.0	3024.5
85.0	3030.75
85.0	3040.71
85.0	3045.6600000000003
85.0	3054.38
85.0	3067.1800000000003
85.0	3076.2400000000002
85.0	3082.4900000000002
85.0	3091.4300000000003
85.0	3104.1200000000003
85.0	3112.86
85.0	3139.9700000000003
85.0	3155.59
85.0	3171.05
85.0	3185.7400000000002
85.0	3211.19
85.0	3230.51
85.0	3237.17
85.0	3243.4
85.0	3260.01
85.0	3266.59
85.0	3276.55
85.0	3293.33
85.0	3311.65
85.0	3327.29
85.0	3334.7300000000005
85.0	3340.4100000000003
85.0	3348.1500000000005
85.0	3354.23
85.0	3360.44
85.0	3367.8900000000003
85.0	3374.3700000000003
85.0	3380.9600000000005
85.0	3398.9900000000002
85.0	3403.51
85.0	3409.4700000000003
85.0	3424.31
85.0	3434.88
85.0	3441.34
85.0	3449.1400000000003
85.0	3465.1400000000003
85.0	3478.4400000000005
85.0	3495.1600000000003
86.0	3005.23
86.0	3015.35
86.0	3026.33
86.0	3039.8900000000003
86.0	3047.39
86.0	3064.53
86.0	3076.03
86.0	3120.8500000000004
86.0	3139.6
86.0	3158.4900000000002
86.0	3174.29
86.0	3193.57
86.0	3231.26
86.0	3237.09
86.0	3244.09
86.0	3260.4100000000003
86.0	3275.3900000000003
86.0	3294.26
86.0	3309.9800000000005
86.0	3328.09
86.0	3334.96
86.0	3349.8900000000003
86.0	3362.3300000000004
86.0	3422.5900000000006
86.0	3439.5200000000004
86.0	3450.42
86.0	3483.08
86.0	3492.59
87.0	3156.1600000000003
87.0	3173.0600000000004
87.0	3231.4200000000005
87.0	3261.4600000000005
87.0	3363.3300000000004
87.0	3373.2200000000003
87.0	3382.76
87.0	3403.4900000000002
87.0	3433.8400000000006
87.0	3443.63
87.0	3486.61
87.0	3497.59
88.0	3072.34
88.0	3095.7700000000004
88.0	3108.9
88.0	3243.7200000000003
89.0	3058.12
89.0	3065.2100000000005
89.0	3075.2900000000004
89.0	3096.3300000000004
89.0	3111.0400000000004
89.0	3172.3
89.0	3245.33
89.0	3273.81
89.0	3294.0400000000004
89.0	3311.6800000000003
89.0	3343.6200000000003
89.0	3379.71
89.0	3398.3
89.0	3406.33
89.0	3459.4600000000005
89.0	3496.4500000000003
90.0	3066.5400000000004
90.0	3096.89
90.0	3119.2400000000002
90.0	3138.17
90.0	3155.19
90.0	3174.79
90.0	3329.87
90.0	3343.49
90.0	3357.7400000000002
90.0	3362.75
90.0	3375.4300000000003
90.0	3386.0
90.0	3398.36
90.0	3404.4800000000005
90.0	3419.44
91.0	3094.51
91.0	3106.1500000000005
91.0	3124.87
91.0	3154.78
92.0	3003.84
92.0	3028.82
92.0	3239.85
92.0	3260.81
92.0	3275.6600000000003
92.0	3450.5600000000004
92.0	3463.23
93.0	3041.11
93.0	3054.7500000000005
93.0	3071.78
93.0	3080.1900000000005
93.0	3089.58
93.0	3094.7700000000004
93.0	3107.81
93.0	3123.38
93.0	3152.11
93.0	3159.0200000000004
93.0	3175.78
93.0	3209.9
93.0	3239.0900000000006
93.0	3244.88
93.0	3277.6500000000005
93.0	3296.9
93.0	3327.4800000000005
93.0	3337.76
93.0	3352.2100000000005
93.0	3357.69
93.0	3363.2000000000003
93.0	3373.88
93.0	3381.7400000000002
93.0	3388.1800000000003
93.0	3397.36
93.0	3403.7300000000005
93.0	3416.9300000000003
93.0	3428.3900000000003
93.0	3436.29
93.0	3450.0
93.0	3464.55
93.0	3470.8500000000004
93.0	3490.88
94.0	3001.03
94.0	3073.22
94.0	3084.17
94.0	3096.54
94.0	3104.78
94.0	3122.0900000000006
94.0	3138.7200000000003
94.0	3156.75
94.0	3173.8500000000004
94.0	3234.08
94.0	3242.77
94.0	3277.4500000000003
94.0	3316.2300000000005
94.0	3333.59
94.0	3343.07
94.0	3352.0200000000004
94.0	3374.62
94.0	3382.17
94.0	3399.3300000000004
94.0	3405.04
94.0	3437.8
94.0	3450.9
94.0	3466.4100000000003
94.0	3491.78
95.0	3039.9100000000003
95.0	3153.21
95.0	3157.9700000000003
95.0	3171.6800000000003
95.0	3190.3
95.0	3215.0900000000006
95.0	3243.4500000000003
95.0	3277.3700000000003
95.0	3381.21
95.0	3399.02
95.0	3437.85
95.0	3450.2400000000002
95.0	3487.1000000000004
95.0	3496.4600000000005
96.0	3040.76
96.0	3124.61
96.0	3156.7400000000002
96.0	3192.1600000000003
96.0	3214.9600000000005
96.0	3232.79
96.0	3242.65
96.0	3276.1000000000004
96.0	3293.87
96.0	3327.3
96.0	3401.12
96.0	3420.7400000000002
96.0	3436.92
96.0	3466.3100000000004
96.0	3493.2300000000005
97.0	3002.0200000000004
97.0	3024.7200000000003
97.0	3036.78
97.0	3054.38
97.0	3067.4100000000003
97.0	3075.4300000000003
97.0	3091.9700000000003
97.0	3101.4800000000005
97.0	3123.88
97.0	3138.37
97.0	3144.34
97.0	3155.12
97.0	3160.7200000000003
97.0	3171.0
97.0	3175.9300000000003
97.0	3189.51
97.0	3214.1
97.0	3233.5200000000004
97.0	3242.92
97.0	3261.9300000000003
97.0	3276.38
97.0	3294.3400000000006
97.0	3312.7700000000004
97.0	3325.2400000000002
97.0	3334.98
97.0	3347.1
97.0	3356.01
97.0	3362.63
97.0	3368.2700000000004
97.0	3375.08
97.0	3380.9500000000003
97.0	3386.21
97.0	3396.0900000000006
97.0	3402.05
97.0	3406.1900000000005
97.0	3418.6
97.0	3435.8500000000004
97.0	3444.17
97.0	3451.53
97.0	3456.79
97.0	3468.02
97.0	3481.6600000000003
97.0	3488.53
97.0	3494.3100000000004
98.0	3025.19
98.0	3153.2500000000005
98.0	3159.19
98.0	3170.9900000000002
98.0	3230.28
98.0	3276.36
98.0	3359.83
98.0	3373.94
98.0	3401.94
98.0	3437.7500000000005
98.0	3450.69
98.0	3496.13
99.0	3038.2000000000003
99.0	3055.6800000000003
99.0	3064.32
99.0	3073.7599999999998
99.0	3091.2900000000004
99.0	3157.9500000000003
99.0	3240.81
99.0	3260.34
99.0	3275.59
99.0	3338.1300000000006
99.0	3372.64
99.0	3438.63
99.0	3482.5000000000005
100.0	3039.7100000000005
100.0	3055.06
100.0	3071.57
100.0	3104.05
100.0	3149.9700000000003
100.0	3172.28
100.0	3275.8100000000004
100.0	3294.08
100.0	3312.19
100.0	3359.8100000000004
100.0	3373.48
100.0	3398.75
100.0	3449.7500000000005
101.0	3090.04
101.0	3101.6600000000003
101.0	3109.51
101.0	3142.5
101.0	3158.64
101.0	3175.88
101.0	3191.8400000000006
101.0	3213.01
101.0	3231.8100000000004
101.0	3239.88
101.0	3275.8900000000003
101.0	3336.7700000000004
101.0	3353.52
101.0	3364.6000000000004
101.0	3375.7300000000005
101.0	3402.26
101.0	3437.03
101.0	3449.7500000000005
101.0	3467.38
101.0	3481.9600000000005
102.0	3026.07
102.0	3039.53
102.0	3055.0800000000004
102.0	3068.62
102.0	3157.63
102.0	3214.53
102.0	3231.9700000000003
102.0	3244.3100000000004
102.0	3260.28
102.0	3276.1000000000004
102.0	3294.2500000000005
102.0	3340.7500000000005
102.0	3358.3700000000003
102.0	3370.42
102.0	3381.4300000000003
102.0	3405.3500000000004
102.0	3482.4400000000005
102.0	3496.63
103.0	3294.5200000000004
104.0	3144.36
104.0	3159.21
104.0	3171.9900000000002
104.0	3243.3600000000006
104.0	3380.61
105.0	3038.38
105.0	3054.67
105.0	3069.9600000000005
105.0	3089.4100000000003
105.0	3312.17
105.0	3327.92
105.0	3340.86
105.0	3349.9700000000003
105.0	3372.9600000000005
105.0	3409.94
105.0	3469.5600000000004
106.0	3089.3
106.0	3130.09
106.0	3360.1600000000003
106.0	3378.2200000000003
107.0	3190.8100000000004
107.0	3211.9500000000003
107.0	3243.9900000000002
107.0	3276.42
109.0	3139.3
109.0	3152.9300000000003
109.0	3399.3100000000004
109.0	3415.59
109.0	3425.55
109.0	3448.91
110.0	3057.9600000000005
110.0	3073.51
110.0	3094.53
110.0	3108.0400000000004
110.0	3121.83
110.0	3157.3700000000003
110.0	3314.59
110.0	3375.9700000000003
110.0	3490.2300000000005
111.0	3002.0200000000004
111.0	3025.8300000000004
111.0	3075.6
111.0	3215.46
111.0	3248.1400000000003
111.0	3260.52
111.0	3275.6900000000005
111.0	3313.2200000000003
111.0	3368.0000000000005
111.0	3484.09
111.0	3497.01
112.0	3023.9700000000003
112.0	3042.12
112.0	3070.11
112.0	3091.34
112.0	3102.8300000000004
112.0	3108.4
112.0	3121.09
112.0	3156.5200000000004
112.0	3171.6
112.0	3243.8700000000003
112.0	3276.9700000000003
112.0	3295.2700000000004
112.0	3328.19
112.0	3339.0600000000004
112.0	3377.6200000000003
112.0	3393.9700000000003
112.0	3404.6600000000003
112.0	3421.73
112.0	3439.15
112.0	3450.69
112.0	3495.27
113.0	3003.34
113.0	3025.03
113.0	3050.61
113.0	3127.1000000000004
113.0	3156.4700000000003
113.0	3232.42
113.0	3243.67
113.0	3276.8300000000004
113.0	3373.2900000000004
113.0	3399.8500000000004
113.0	3421.5600000000004
113.0	3451.5800000000004
113.0	3489.86
113.0	3496.05
114.0	3039.4400000000005
114.0	3074.3
114.0	3107.03
114.0	3159.65
114.0	3244.86
114.0	3278.9100000000003
114.0	3295.2700000000004
114.0	3312.6200000000003
114.0	3327.6600000000003
114.0	3352.0600000000004
114.0	3383.2500000000005
114.0	3400.2400000000002
114.0	3490.93
115.0	3074.94
115.0	3102.8900000000003
115.0	3158.9
115.0	3380.13
116.0	3005.9900000000002
116.0	3034.85
116.0	3044.1600000000003
116.0	3076.27
116.0	3104.26
116.0	3122.44
116.0	3157.6100000000006
116.0	3170.82
116.0	3192.32
116.0	3213.41
116.0	3263.37
116.0	3276.76
116.0	3294.2200000000003
116.0	3311.09
116.0	3328.17
116.0	3341.9500000000003
116.0	3351.9400000000005
116.0	3378.3900000000003
116.0	3402.6500000000005
116.0	3425.21
116.0	3437.2900000000004
116.0	3451.3100000000004
116.0	3468.92
116.0	3486.61
116.0	3496.0000000000005
117.0	3001.3900000000003
117.0	3040.35
117.0	3070.94
117.0	3103.33
117.0	3158.37
117.0	3171.9800000000005
117.0	3191.7700000000004
117.0	3214.3900000000003
117.0	3230.7000000000003
117.0	3238.03
117.0	3243.65
117.0	3258.7200000000003
117.0	3276.18
117.0	3328.3000000000006
117.0	3342.9
117.0	3351.0000000000005
117.0	3371.62
117.0	3378.29
117.0	3437.5600000000004
117.0	3465.9000000000005
117.0	3481.13
117.0	3494.48
118.0	3071.9700000000003
118.0	3076.9900000000002
118.0	3160.7100000000005
118.0	3171.9100000000003
118.0	3191.38
118.0	3242.56
118.0	3277.08
118.0	3313.53
118.0	3326.96
118.0	3338.68
118.0	3360.03
118.0	3372.79
118.0	3382.94
118.0	3402.01
118.0	3420.8700000000003
118.0	3438.3
118.0	3450.88
118.0	3496.1200000000003
119.0	3003.81
119.0	3024.34
119.0	3037.82
119.0	3055.8900000000003
119.0	3071.2200000000003
119.0	3081.53
119.0	3103.27
119.0	3157.7300000000005
119.0	3172.1600000000003
119.0	3187.4900000000002
119.0	3230.23
119.0	3242.96
119.0	3276.4900000000002
119.0	3294.0600000000004
119.0	3329.5800000000004
119.0	3352.9500000000003
119.0	3368.8
119.0	3377.15
119.0	3390.53
119.0	3402.05
119.0	3422.3700000000003
119.0	3437.54
119.0	3454.09
119.0	3468.26
120.0	3004.0600000000004
120.0	3015.96
120.0	3038.59
120.0	3046.65
120.0	3067.84
120.0	3077.44
120.0	3087.63
120.0	3105.6400000000003
120.0	3127.32
120.0	3160.09
120.0	3173.3
120.0	3180.0800000000004
120.0	3235.4900000000002
120.0	3253.6400000000003
120.0	3262.63
120.0	3276.3
120.0	3293.46
120.0	3331.77
120.0	3343.0000000000005
120.0	3357.18
120.0	3376.82
120.0	3403.6000000000004
120.0	3468.92
120.0	3484.03
121.0	3344.61
121.0	3382.69
122.0	3059.19
122.0	3138.51
122.0	3154.79
122.0	3173.6400000000003
122.0	3216.84
122.0	3279.84
122.0	3295.11
122.0	3327.79
122.0	3362.69
122.0	3374.8700000000003
122.0	3382.76
122.0	3397.76
122.0	3416.92
122.0	3433.6200000000003
122.0	3448.9900000000002
123.0	3041.25
123.0	3058.76
123.0	3066.65
123.0	3074.76
123.0	3081.08
123.0	3091.82
123.0	3102.9300000000003
123.0	3109.16
123.0	3116.0400000000004
123.0	3124.5800000000004
123.0	3136.09
123.0	3153.9700000000003
123.0	3173.4700000000003
123.0	3209.61
123.0	3228.2400000000002
123.0	3245.01
123.0	3278.57
123.0	3293.9800000000005
123.0	3313.6
123.0	3330.3
123.0	3343.5
123.0	3359.23
123.0	3373.0800000000004
123.0	3381.1600000000003
123.0	3397.2200000000003
123.0	3420.63
123.0	3448.88
123.0	3476.9
123.0	3495.9100000000003
124.0	3030.81
124.0	3058.94
124.0	3094.76
124.0	3109.9400000000005
124.0	3137.9500000000003
124.0	3154.55
124.0	3172.5900000000006
124.0	3214.15
124.0	3244.4900000000002
124.0	3297.63
124.0	3313.1800000000003
124.0	3343.8900000000003
124.0	3360.9300000000003
124.0	3369.6
124.0	3380.0000000000005
124.0	3415.36
124.0	3432.73
124.0	3463.1200000000003
125.0	3038.2900000000004
125.0	3074.1400000000003
125.0	3091.09
125.0	3159.12
125.0	3293.8300000000004
125.0	3344.32
125.0	3463.51
125.0	3496.28
126.0	3111.25
126.0	3234.44
126.0	3259.2400000000002
126.0	3344.38
126.0	3405.05
126.0	3439.6100000000006
126.0	3467.4300000000003
127.0	3068.9100000000003
127.0	3105.3
127.0	3126.6900000000005
127.0	3138.91
127.0	3157.32
127.0	3244.28
127.0	3313.26
127.0	3327.57
127.0	3335.9100000000003
127.0	3351.09
127.0	3364.73
127.0	3372.01
127.0	3390.9700000000003
127.0	3402.3100000000004
127.0	3495.2
128.0	3158.6000000000004
128.0	3191.58
128.0	3213.3900000000003
128.0	3230.9900000000002
128.0	3243.7700000000004
128.0	3358.14
128.0	3453.05
128.0	3482.75
128.0	3496.4900000000002
129.0	3053.82
129.0	3079.48
129.0	3105.9900000000002
129.0	3155.9800000000005
129.0	3171.48
129.0	3190.1
129.0	3213.82
129.0	3231.5400000000004
129.0	3244.1600000000003
129.0	3276.87
129.0	3333.8900000000003
129.0	3342.88
129.0	3385.8500000000004
129.0	3398.6400000000003
129.0	3403.6100000000006
129.0	3420.71
129.0	3434.9
129.0	3449.4
129.0	3467.02
129.0	3491.92
130.0	3171.84
131.0	3026.82
131.0	3037.51
131.0	3073.5400000000004
131.0	3096.2
131.0	3111.07
131.0	3140.7300000000005
131.0	3157.0600000000004
131.0	3172.54
131.0	3190.9600000000005
131.0	3237.62
131.0	3275.31
131.0	3311.61
131.0	3335.3900000000003
131.0	3343.2400000000002
131.0	3355.7900000000004
131.0	3363.5200000000004
131.0	3373.7400000000002
131.0	3436.05
131.0	3482.4100000000003
131.0	3496.1600000000003
132.0	3089.65
132.0	3140.57
132.0	3160.9900000000002
132.0	3326.4900000000002
132.0	3370.1600000000003
132.0	3389.4400000000005
132.0	3405.53
132.0	3455.9900000000002
133.0	3001.05
133.0	3028.65
133.0	3050.8
133.0	3076.7000000000003
133.0	3087.15
133.0	3105.04
133.0	3139.78
133.0	3160.19
133.0	3168.7000000000003
133.0	3198.02
133.0	3216.9100000000003
133.0	3235.1800000000003
133.0	3241.1200000000003
133.0	3246.8
133.0	3259.82
133.0	3275.3500000000004
133.0	3294.7300000000005
133.0	3327.28
133.0	3338.88
133.0	3350.17
133.0	3355.8900000000003
133.0	3367.4300000000003
133.0	3373.7000000000003
133.0	3382.33
133.0	3401.63
133.0	3407.84
133.0	3440.0800000000004
133.0	3452.8
133.0	3467.56
133.0	3480.63
133.0	3495.95
134.0	3015.48
134.0	3033.4900000000002
134.0	3072.6600000000003
134.0	3162.56
134.0	3217.7000000000003
134.0	3235.04
134.0	3256.4
134.0	3276.19
134.0	3294.4000000000005
134.0	3345.96
134.0	3369.9700000000003
134.0	3406.7400000000002
134.0	3443.17
134.0	3467.54
134.0	3481.1500000000005
134.0	3494.9100000000003
135.0	3001.57
135.0	3057.07
135.0	3068.08
135.0	3097.09
135.0	3295.53
135.0	3343.4500000000003
135.0	3380.2400000000002
135.0	3458.09
136.0	3091.84
136.0	3107.21
136.0	3124.15
136.0	3139.42
136.0	3393.7000000000003
136.0	3496.7300000000005
137.0	3007.05
137.0	3049.83
137.0	3061.1400000000003
137.0	3075.93
137.0	3090.5400000000004
137.0	3097.36
137.0	3113.3400000000006
137.0	3122.73
137.0	3137.21
137.0	3153.9700000000003
137.0	3170.53
137.0	3179.4300000000003
137.0	3191.13
137.0	3215.37
137.0	3243.03
137.0	3247.94
137.0	3275.9900000000002
137.0	3313.06
137.0	3324.76
137.0	3333.63
137.0	3343.2000000000003
137.0	3352.9300000000003
137.0	3358.0400000000004
137.0	3362.92
137.0	3374.11
137.0	3378.69
137.0	3391.76
137.0	3399.6700000000005
137.0	3406.05
137.0	3415.44
137.0	3433.79
137.0	3439.09
137.0	3449.2200000000003
137.0	3454.33
137.0	3466.54
137.0	3485.25
137.0	3494.5000000000005
138.0	3078.71
138.0	3095.5000000000005
138.0	3155.54
138.0	3172.5200000000004
138.0	3241.15
138.0	3247.86
138.0	3276.54
[truncated: 2,311 more rows]
