# Supplementary material for: A case study in the functional consequences of scaling the sizes of realistic cortical models
Source: PLoS Comput Biol. 2019 Jul 23;15(7):e1007198. doi: 10.1371/journal.pcbi.1007198 (PMC6677387; doi:10.1371/journal.pcbi.1007198)
Supplement: S28 Dataset — Contains data for E-neuron rasters in row 1 of Fig 5. (CSV) [file pcbi.1007198.s028.csv]

spike index	spike time
3.0	3046.11
3.0	3279.6900000000005
4.0	3094.11
4.0	3314.3100000000004
7.0	3214.9500000000003
7.0	3236.59
7.0	3452.7400000000002
7.0	3484.04
9.0	3212.0
9.0	3450.3800000000006
9.0	3495.13
10.0	3044.1200000000003
10.0	3295.16
13.0	3191.1400000000003
13.0	3213.21
13.0	3450.7900000000004
13.0	3498.4100000000003
14.0	3496.9700000000003
18.0	3155.5600000000004
18.0	3448.9
22.0	3374.1900000000005
23.0	3044.3
23.0	3176.0
23.0	3277.11
23.0	3294.03
23.0	3452.17
27.0	3278.3900000000003
31.0	3375.7300000000005
31.0	3450.0400000000004
34.0	3036.1300000000006
34.0	3124.0400000000004
34.0	3157.05
34.0	3403.4500000000003
34.0	3452.46
34.0	3497.1200000000003
36.0	3263.1200000000003
37.0	3020.69
37.0	3196.9200000000005
37.0	3212.9800000000005
37.0	3233.36
37.0	3433.15
37.0	3451.36
37.0	3483.6700000000005
37.0	3496.36
43.0	3213.01
43.0	3234.4700000000003
43.0	3485.4
44.0	3404.2900000000004
44.0	3438.28
44.0	3472.6000000000004
45.0	3141.35
45.0	3155.55
45.0	3171.3
45.0	3405.8
45.0	3428.85
47.0	3009.26
47.0	3038.8
47.0	3057.19
47.0	3244.05
47.0	3261.4900000000002
47.0	3276.69
47.0	3295.7500000000005
47.0	3494.1400000000003
48.0	3005.82
48.0	3027.4
48.0	3039.51
48.0	3051.84
48.0	3063.7900000000004
48.0	3078.3600000000006
48.0	3264.76
48.0	3276.32
48.0	3292.2900000000004
48.0	3304.88
48.0	3318.0400000000004
48.0	3333.78
49.0	3051.73
49.0	3063.9
49.0	3079.33
49.0	3274.8
49.0	3296.2300000000005
49.0	3325.33
50.0	3015.3900000000003
50.0	3077.85
50.0	3277.3
50.0	3325.6200000000003
51.0	3017.85
51.0	3038.52
51.0	3261.02
51.0	3277.23
51.0	3475.26
51.0	3494.59
52.0	3144.82
52.0	3163.27
52.0	3173.0600000000004
52.0	3185.4600000000005
52.0	3196.2200000000003
52.0	3216.7700000000004
52.0	3406.0
52.0	3419.5
52.0	3430.4900000000002
52.0	3439.2400000000002
52.0	3460.03
53.0	3181.8100000000004
53.0	3196.1100000000006
53.0	3212.0
53.0	3231.5400000000004
53.0	3428.84
53.0	3440.3500000000004
53.0	3448.5400000000004
53.0	3461.58
53.0	3482.4100000000003
54.0	3061.1200000000003
54.0	3076.1200000000003
54.0	3094.98
54.0	3117.7500000000005
54.0	3313.0400000000004
54.0	3348.04
54.0	3402.28
55.0	3012.36
55.0	3028.0600000000004
55.0	3042.58
55.0	3057.88
55.0	3078.34
55.0	3265.38
55.0	3275.92
55.0	3292.85
55.0	3307.8300000000004
55.0	3333.2500000000005
56.0	3180.61
56.0	3190.8900000000003
56.0	3211.13
56.0	3231.31
56.0	3245.8
56.0	3263.3300000000004
56.0	3431.8800000000006
56.0	3442.12
56.0	3458.12
56.0	3472.82
56.0	3483.4900000000002
57.0	3075.6400000000003
57.0	3111.1000000000004
57.0	3139.3700000000003
57.0	3312.36
57.0	3346.9300000000003
57.0	3359.19
57.0	3387.28
58.0	3003.01
58.0	3190.67
58.0	3202.55
58.0	3218.8500000000004
58.0	3230.4800000000005
58.0	3240.46
58.0	3432.4800000000005
58.0	3442.4300000000003
58.0	3452.22
58.0	3462.1800000000003
58.0	3472.9400000000005
58.0	3482.76
58.0	3495.62
59.0	3065.6800000000003
59.0	3108.26
59.0	3372.71
60.0	3002.0800000000004
60.0	3191.65
60.0	3210.05
60.0	3229.0400000000004
60.0	3242.65
60.0	3441.67
60.0	3460.6800000000003
60.0	3479.69
61.0	3192.15
61.0	3211.3300000000004
61.0	3228.53
61.0	3255.05
61.0	3442.3200000000006
61.0	3457.2100000000005
61.0	3470.6400000000003
61.0	3492.1
62.0	3067.19
62.0	3079.4
62.0	3118.3500000000004
62.0	3296.28
62.0	3319.91
62.0	3377.72
63.0	3019.3100000000004
63.0	3233.77
63.0	3270.3100000000004
64.0	3038.36
64.0	3057.1400000000003
64.0	3076.09
64.0	3094.59
64.0	3275.28
64.0	3296.4400000000005
64.0	3316.0800000000004
64.0	3332.6800000000003
65.0	3017.52
65.0	3033.9500000000003
65.0	3245.67
65.0	3261.9500000000003
65.0	3278.82
65.0	3294.2700000000004
65.0	3483.9100000000003
66.0	3001.38
66.0	3190.4700000000003
66.0	3210.64
66.0	3228.32
66.0	3253.54
66.0	3442.03
66.0	3459.68
66.0	3473.44
67.0	3019.6
67.0	3039.1000000000004
67.0	3052.69
67.0	3063.81
67.0	3274.23
67.0	3292.9100000000003
67.0	3313.9
67.0	3325.19
68.0	3211.4500000000003
68.0	3231.1200000000003
68.0	3255.6200000000003
68.0	3464.3900000000003
68.0	3483.02
69.0	3123.0800000000004
69.0	3136.7900000000004
69.0	3154.16
69.0	3350.35
69.0	3371.92
69.0	3386.4300000000003
69.0	3406.17
70.0	3002.32
70.0	3017.04
70.0	3194.13
70.0	3209.81
70.0	3227.9000000000005
70.0	3244.3100000000004
70.0	3276.9700000000003
70.0	3440.0600000000004
70.0	3456.7
70.0	3471.2
70.0	3480.8700000000003
70.0	3499.35
71.0	3095.81
71.0	3108.59
71.0	3123.7700000000004
71.0	3140.0
71.0	3153.08
71.0	3164.8600000000006
71.0	3187.94
71.0	3358.6700000000005
71.0	3371.15
71.0	3384.0600000000004
71.0	3398.13
71.0	3407.6600000000003
71.0	3435.23
72.0	3052.68
72.0	3315.44
73.0	3062.8400000000006
73.0	3094.86
74.0	3192.54
74.0	3210.1400000000003
74.0	3233.9100000000003
74.0	3447.3300000000004
74.0	3461.3600000000006
74.0	3478.32
75.0	3131.7000000000003
75.0	3149.96
75.0	3158.17
75.0	3170.4500000000003
75.0	3182.4100000000003
75.0	3206.3900000000003
75.0	3378.8700000000003
75.0	3398.67
75.0	3406.9
75.0	3421.09
75.0	3432.02
75.0	3456.2000000000003
76.0	3050.58
76.0	3063.8600000000006
76.0	3093.38
76.0	3295.9300000000003
76.0	3315.4200000000005
76.0	3332.5600000000004
77.0	3065.1400000000003
77.0	3076.51
77.0	3092.88
77.0	3117.2700000000004
77.0	3293.6200000000003
77.0	3314.15
77.0	3329.8900000000003
77.0	3344.92
77.0	3357.78
77.0	3373.9800000000005
78.0	3175.54
78.0	3188.78
78.0	3205.38
78.0	3232.6200000000003
78.0	3253.65
78.0	3431.8800000000006
78.0	3448.71
78.0	3463.9900000000002
78.0	3485.0000000000005
79.0	3009.78
79.0	3028.28
79.0	3044.1000000000004
79.0	3056.9700000000003
79.0	3079.8500000000004
79.0	3251.0600000000004
79.0	3268.15
79.0	3282.4300000000003
79.0	3295.19
79.0	3322.9300000000003
79.0	3483.42
79.0	3498.4500000000003
80.0	3003.2400000000002
80.0	3019.32
80.0	3043.7700000000004
80.0	3251.46
80.0	3268.32
80.0	3290.8500000000004
80.0	3482.73
81.0	3009.43
81.0	3019.6200000000003
81.0	3033.63
81.0	3045.63
81.0	3236.3800000000006
81.0	3249.6600000000003
81.0	3260.2900000000004
81.0	3272.7700000000004
81.0	3281.7000000000003
81.0	3293.94
81.0	3470.48
81.0	3483.08
81.0	3494.6500000000005
82.0	3041.49
82.0	3055.8600000000006
82.0	3076.5
82.0	3108.1600000000003
82.0	3277.5200000000004
82.0	3295.88
82.0	3316.06
82.0	3345.39
83.0	3095.2200000000003
83.0	3112.92
83.0	3125.5
83.0	3135.63
83.0	3150.76
83.0	3160.19
83.0	3171.2900000000004
83.0	3190.13
83.0	3356.88
83.0	3368.17
83.0	3375.0000000000005
83.0	3384.73
83.0	3398.9500000000003
83.0	3407.3700000000003
83.0	3427.14
84.0	3185.6600000000003
84.0	3202.94
84.0	3217.14
84.0	3231.7700000000004
84.0	3438.27
84.0	3448.8900000000003
84.0	3460.73
84.0	3474.4500000000003
85.0	3274.6400000000003
86.0	3136.8900000000003
86.0	3153.0000000000005
86.0	3166.1
86.0	3183.13
86.0	3207.67
86.0	3371.96
86.0	3389.7000000000003
86.0	3406.17
86.0	3421.2900000000004
86.0	3437.13
87.0	3080.8700000000003
87.0	3095.93
87.0	3109.3700000000003
87.0	3120.6600000000003
87.0	3323.29
87.0	3345.51
87.0	3356.85
87.0	3376.1500000000005
87.0	3400.3300000000004
88.0	3016.03
88.0	3027.61
88.0	3039.0
88.0	3229.9300000000003
88.0	3244.36
88.0	3260.4400000000005
88.0	3275.52
88.0	3293.69
88.0	3475.9700000000003
88.0	3493.52
89.0	3203.2100000000005
89.0	3218.34
89.0	3439.21
89.0	3457.6800000000003
89.0	3482.9500000000003
90.0	3134.82
90.0	3149.89
90.0	3157.4300000000003
90.0	3166.36
90.0	3173.4700000000003
90.0	3184.8300000000004
90.0	3197.48
90.0	3215.3600000000006
90.0	3373.4
90.0	3388.23
90.0	3399.21
90.0	3413.48
90.0	3422.51
90.0	3438.1600000000003
90.0	3458.9
90.0	3483.3100000000004
91.0	3000.4300000000003
91.0	3018.04
91.0	3040.4500000000003
91.0	3056.76
91.0	3246.28
91.0	3268.42
91.0	3291.3300000000004
91.0	3484.6000000000004
91.0	3497.2100000000005
92.0	3009.11
92.0	3034.4
92.0	3056.84
92.0	3245.2200000000003
92.0	3261.9300000000003
92.0	3277.3900000000003
92.0	3482.0200000000004
93.0	3015.9200000000005
93.0	3033.57
93.0	3063.53
93.0	3242.2200000000003
93.0	3264.3100000000004
93.0	3294.89
93.0	3321.73
93.0	3482.4100000000003
94.0	3128.8500000000004
94.0	3141.28
94.0	3151.88
94.0	3169.07
94.0	3190.6000000000004
94.0	3366.1200000000003
94.0	3387.6600000000003
94.0	3402.17
94.0	3420.02
94.0	3436.6900000000005
95.0	3072.14
95.0	3090.6200000000003
95.0	3106.2900000000004
95.0	3118.78
95.0	3330.32
95.0	3346.92
95.0	3366.6000000000004
95.0	3386.8600000000006
96.0	3004.26
96.0	3018.12
96.0	3040.61
96.0	3211.94
96.0	3231.4
96.0	3245.92
96.0	3261.05
96.0	3270.3700000000003
96.0	3292.55
96.0	3464.4200000000005
96.0	3478.5600000000004
96.0	3493.6000000000004
97.0	3116.2200000000003
97.0	3127.36
97.0	3146.23
97.0	3174.1800000000003
97.0	3373.81
97.0	3388.6900000000005
97.0	3407.3
98.0	3068.1900000000005
98.0	3090.46
98.0	3109.02
98.0	3123.9200000000005
98.0	3312.5400000000004
98.0	3329.67
98.0	3348.0600000000004
98.0	3365.2400000000002
98.0	3386.32
99.0	3115.4300000000003
99.0	3128.3100000000004
99.0	3145.71
99.0	3158.07
99.0	3173.59
99.0	3358.84
99.0	3373.05
99.0	3386.3700000000003
99.0	3399.5400000000004
99.0	3409.25
99.0	3424.82
100.0	3051.9100000000003
100.0	3065.8100000000004
100.0	3077.26
100.0	3090.0600000000004
100.0	3100.89
100.0	3111.2200000000003
100.0	3298.9300000000003
100.0	3311.1400000000003
100.0	3328.52
100.0	3339.67
100.0	3356.8700000000003
100.0	3373.33
100.0	3392.2400000000002
101.0	3000.28
101.0	3211.6300000000006
101.0	3233.55
101.0	3247.32
101.0	3278.5200000000004
101.0	3460.22
101.0	3480.8500000000004
102.0	3191.9100000000003
102.0	3208.06
102.0	3218.4100000000003
102.0	3232.6500000000005
102.0	3243.0600000000004
102.0	3255.64
102.0	3437.3500000000004
102.0	3447.02
102.0	3459.7300000000005
102.0	3469.9500000000003
102.0	3480.9
102.0	3491.8700000000003
103.0	3007.8900000000003
103.0	3019.4900000000002
103.0	3033.6200000000003
103.0	3045.0800000000004
103.0	3057.03
103.0	3080.3
103.0	3242.6600000000003
103.0	3251.6800000000003
103.0	3262.42
103.0	3274.08
103.0	3280.1000000000004
103.0	3293.15
103.0	3311.1400000000003
103.0	3484.9
103.0	3495.8700000000003
104.0	3009.67
104.0	3019.29
104.0	3029.8700000000003
104.0	3044.1800000000003
104.0	3230.8700000000003
104.0	3246.63
104.0	3261.9300000000003
104.0	3272.7000000000003
104.0	3285.4700000000003
104.0	3300.84
104.0	3481.71
105.0	3067.6200000000003
105.0	3090.8700000000003
105.0	3119.13
105.0	3323.22
105.0	3344.1500000000005
106.0	3094.85
106.0	3107.0400000000004
106.0	3117.1900000000005
106.0	3133.05
106.0	3142.3500000000004
106.0	3155.75
106.0	3170.5400000000004
106.0	3344.4800000000005
106.0	3357.7900000000004
106.0	3368.59
106.0	3374.53
106.0	3384.3500000000004
106.0	3399.63
106.0	3406.82
106.0	3425.3700000000003
107.0	3097.19
107.0	3113.0600000000004
107.0	3126.2100000000005
107.0	3145.42
107.0	3155.7700000000004
107.0	3348.25
107.0	3371.8500000000004
107.0	3383.6700000000005
107.0	3400.0800000000004
108.0	3097.4900000000002
108.0	3113.98
108.0	3137.2700000000004
108.0	3157.0400000000004
108.0	3346.42
108.0	3359.44
108.0	3374.3900000000003
108.0	3405.84
109.0	3015.3
109.0	3028.76
109.0	3041.94
109.0	3061.8900000000003
109.0	3078.19
109.0	3274.98
109.0	3291.3900000000003
109.0	3306.7200000000003
110.0	3175.09
110.0	3191.05
110.0	3209.68
110.0	3219.2900000000004
110.0	3231.4800000000005
110.0	3242.1400000000003
110.0	3433.06
110.0	3443.9100000000003
110.0	3456.78
110.0	3468.01
110.0	3480.19
110.0	3493.0600000000004
111.0	3089.42
111.0	3358.76
111.0	3376.38
112.0	3000.92
112.0	3018.38
112.0	3045.51
112.0	3252.38
112.0	3267.4500000000003
112.0	3292.61
112.0	3483.5200000000004
113.0	3107.61
113.0	3124.83
113.0	3142.2900000000004
113.0	3154.9500000000003
113.0	3172.81
113.0	3365.63
113.0	3384.4900000000002
113.0	3400.09
114.0	3151.0
114.0	3168.9100000000003
114.0	3181.9100000000003
114.0	3198.3300000000004
114.0	3397.21
114.0	3416.2900000000004
114.0	3429.2000000000003
114.0	3440.6900000000005
115.0	3050.86
115.0	3064.29
115.0	3074.85
115.0	3083.76
115.0	3094.82
115.0	3108.7000000000003
115.0	3296.0800000000004
115.0	3306.8500000000004
115.0	3319.55
115.0	3329.2500000000005
115.0	3341.03
115.0	3359.56
116.0	3000.2700000000004
116.0	3016.7200000000003
116.0	3029.64
116.0	3055.73
116.0	3244.72
116.0	3261.17
116.0	3272.54
116.0	3283.43
116.0	3482.26
116.0	3496.0600000000004
117.0	3095.19
117.0	3108.51
117.0	3122.4200000000005
117.0	3136.8600000000006
117.0	3145.4000000000005
117.0	3157.8
117.0	3171.42
117.0	3347.3900000000003
117.0	3359.09
117.0	3372.1200000000003
117.0	3383.7000000000003
117.0	3399.1600000000003
117.0	3409.1000000000004
118.0	3041.49
118.0	3062.4900000000002
118.0	3074.6800000000003
118.0	3089.8100000000004
118.0	3096.47
118.0	3105.86
118.0	3117.7400000000002
118.0	3131.7700000000004
118.0	3142.67
118.0	3157.78
118.0	3173.6000000000004
118.0	3292.8900000000003
118.0	3311.4500000000003
118.0	3323.59
118.0	3334.7000000000003
118.0	3344.8900000000003
118.0	3356.1200000000003
118.0	3366.29
118.0	3374.6000000000004
118.0	3386.3900000000003
118.0	3401.4300000000003
118.0	3434.4
119.0	3114.4900000000002
119.0	3127.06
119.0	3145.4900000000002
119.0	3156.9300000000003
119.0	3169.1000000000004
119.0	3189.29
119.0	3360.5400000000004
119.0	3373.3700000000003
119.0	3386.4500000000003
119.0	3399.6700000000005
119.0	3407.6400000000003
119.0	3424.4500000000003
120.0	3017.6800000000003
120.0	3031.4500000000003
120.0	3058.8
120.0	3252.63
120.0	3268.99
120.0	3292.6400000000003
120.0	3483.03
120.0	3498.4100000000003
121.0	3044.0
121.0	3059.84
121.0	3069.22
121.0	3090.38
121.0	3110.92
121.0	3293.7700000000004
121.0	3315.6200000000003
121.0	3331.05
121.0	3345.25
121.0	3360.26
122.0	3002.53
122.0	3015.76
122.0	3030.07
122.0	3043.4
122.0	3057.5400000000004
122.0	3244.55
122.0	3253.53
122.0	3267.61
122.0	3280.34
122.0	3295.36
122.0	3482.4400000000005
122.0	3496.04
123.0	3114.17
123.0	3126.8100000000004
123.0	3140.81
123.0	3155.4300000000003
123.0	3174.3900000000003
123.0	3365.8900000000003
123.0	3383.98
123.0	3399.3700000000003
123.0	3407.09
123.0	3424.7500000000005
124.0	3051.8900000000003
124.0	3066.26
124.0	3077.79
124.0	3090.2200000000003
124.0	3109.86
124.0	3291.02
124.0	3310.76
124.0	3322.9100000000003
124.0	3339.6800000000003
124.0	3349.69
124.0	3387.15
125.0	3210.04
125.0	3231.1
125.0	3448.37
125.0	3462.26
125.0	3491.61
126.0	3125.56
126.0	3146.0000000000005
126.0	3157.53
126.0	3173.3
126.0	3373.2200000000003
126.0	3398.4300000000003
126.0	3421.75
127.0	3001.52
127.0	3011.3100000000004
127.0	3026.27
127.0	3034.67
127.0	3054.86
127.0	3229.51
127.0	3241.41
127.0	3251.94
127.0	3264.1700000000005
127.0	3276.07
127.0	3293.5600000000004
127.0	3310.5800000000004
127.0	3468.01
127.0	3483.1200000000003
127.0	3494.05
128.0	3008.0000000000005
128.0	3018.34
128.0	3029.65
128.0	3043.67
128.0	3058.2300000000005
128.0	3243.92
128.0	3262.2700000000004
128.0	3271.17
128.0	3284.8900000000003
128.0	3301.54
128.0	3498.8300000000004
129.0	3069.1200000000003
129.0	3081.07
129.0	3091.4700000000003
129.0	3105.3300000000004
129.0	3118.7500000000005
129.0	3133.57
129.0	3310.17
129.0	3323.31
129.0	3335.2000000000003
129.0	3346.92
129.0	3355.86
129.0	3373.15
129.0	3385.53
130.0	3015.44
130.0	3042.09
130.0	3054.6300000000006
130.0	3065.5400000000004
130.0	3077.86
130.0	3273.7300000000005
130.0	3290.41
130.0	3298.92
130.0	3316.6200000000003
130.0	3330.6400000000003
131.0	3016.76
131.0	3039.26
131.0	3050.36
131.0	3063.59
131.0	3077.2400000000002
131.0	3265.2500000000005
131.0	3275.85
131.0	3289.06
131.0	3304.9900000000002
131.0	3318.44
131.0	3333.4100000000003
132.0	3015.61
132.0	3027.8600000000006
132.0	3038.8300000000004
132.0	3054.0
132.0	3078.3600000000006
132.0	3246.57
132.0	3263.76
132.0	3277.34
132.0	3292.55
132.0	3308.6200000000003
132.0	3334.14
132.0	3495.4600000000005
133.0	3165.26
133.0	3184.2500000000005
133.0	3192.46
133.0	3202.7
133.0	3212.34
133.0	3230.77
133.0	3252.51
133.0	3408.84
133.0	3428.76
133.0	3438.9700000000003
133.0	3448.1500000000005
133.0	3460.53
133.0	3472.07
134.0	3014.66
134.0	3028.9100000000003
134.0	3041.9900000000002
134.0	3051.8500000000004
134.0	3063.4
134.0	3076.65
134.0	3088.34
134.0	3263.91
134.0	3276.79
134.0	3289.4
134.0	3300.86
134.0	3315.26
134.0	3325.1000000000004
134.0	3342.59
135.0	3185.8500000000004
135.0	3193.89
135.0	3206.51
135.0	3218.7400000000002
135.0	3233.36
135.0	3255.4100000000003
135.0	3432.25
135.0	3446.9500000000003
135.0	3459.86
135.0	3472.6600000000003
135.0	3484.29
136.0	3147.53
136.0	3170.53
136.0	3187.1
136.0	3193.78
136.0	3211.0900000000006
136.0	3230.7500000000005
136.0	3407.2000000000003
136.0	3425.58
136.0	3439.07
136.0	3448.7200000000003
136.0	3459.56
136.0	3483.0400000000004
137.0	3147.53
137.0	3190.88
137.0	3211.65
137.0	3231.32
137.0	3253.96
137.0	3432.3900000000003
137.0	3447.34
137.0	3460.23
137.0	3473.6900000000005
138.0	3123.3
138.0	3133.4700000000003
138.0	3143.84
138.0	3153.83
138.0	3166.5
138.0	3180.26
138.0	3193.0
138.0	3367.3400000000006
138.0	3383.9300000000003
138.0	3394.84
138.0	3406.27
138.0	3421.2300000000005
138.0	3435.3700000000003
139.0	3028.17
139.0	3050.8100000000004
139.0	3064.3
139.0	3076.3100000000004
139.0	3088.8
139.0	3266.32
139.0	3288.45
139.0	3305.9200000000005
139.0	3317.46
139.0	3326.9900000000002
139.0	3334.28
139.0	3345.5800000000004
140.0	3126.2900000000004
140.0	3139.4400000000005
140.0	3155.3500000000004
140.0	3163.03
140.0	3172.9700000000003
140.0	3183.5000000000005
140.0	3193.08
140.0	3211.6300000000006
140.0	3357.33
140.0	3373.57
140.0	3388.5600000000004
140.0	3404.1400000000003
140.0	3417.55
140.0	3427.44
140.0	3440.09
140.0	3451.41
141.0	3001.55
141.0	3017.94
141.0	3039.3800000000006
141.0	3213.3900000000003
141.0	3232.61
141.0	3244.78
141.0	3255.13
141.0	3268.8300000000004
141.0	3278.82
141.0	3461.9000000000005
141.0	3472.7400000000002
141.0	3491.28
142.0	3002.2000000000003
142.0	3018.01
142.0	3210.36
142.0	3231.88
142.0	3245.11
142.0	3256.52
142.0	3271.4100000000003
142.0	3460.26
142.0	3479.95
142.0	3492.5
143.0	3129.02
143.0	3155.94
143.0	3174.52
143.0	3188.1100000000006
143.0	3194.8
143.0	3216.1100000000006
143.0	3252.94
143.0	3397.32
143.0	3423.21
143.0	3438.61
143.0	3449.85
143.0	3475.56
144.0	3155.06
144.0	3174.01
144.0	3189.11
144.0	3417.07
144.0	3428.05
145.0	3018.27
145.0	3190.2700000000004
145.0	3209.29
145.0	3220.6800000000003
145.0	3230.3700000000003
145.0	3253.9
145.0	3438.2900000000004
145.0	3455.83
145.0	3470.9100000000003
145.0	3481.2300000000005
146.0	3019.26
146.0	3210.79
146.0	3232.7200000000003
146.0	3255.2900000000004
146.0	3461.9000000000005
146.0	3479.9700000000003
146.0	3493.2700000000004
147.0	3016.63
147.0	3184.55
147.0	3193.11
147.0	3202.82
147.0	3210.6200000000003
147.0	3219.37
147.0	3232.6500000000005
147.0	3247.07
147.0	3424.6900000000005
147.0	3437.7700000000004
147.0	3447.11
147.0	3459.2200000000003
147.0	3470.0400000000004
147.0	3481.26
147.0	3492.4100000000003
148.0	3184.67
148.0	3193.88
148.0	3209.4900000000002
148.0	3219.46
148.0	3233.9100000000003
148.0	3246.9100000000003
148.0	3431.42
148.0	3445.8700000000003
148.0	3460.11
148.0	3470.6
148.0	3481.07
148.0	3493.1500000000005
149.0	3062.73
149.0	3093.02
149.0	3106.7200000000003
149.0	3117.9300000000003
149.0	3132.13
149.0	3145.3100000000004
149.0	3158.98
149.0	3330.15
149.0	3343.4700000000003
149.0	3357.66
149.0	3372.25
149.0	3381.6800000000003
149.0	3399.29
149.0	3407.8100000000004
