# Supplementary material for: A case study in the functional consequences of scaling the sizes of realistic cortical models
Source: PLoS Comput Biol. 2019 Jul 23;15(7):e1007198. doi: 10.1371/journal.pcbi.1007198 (PMC6677387; doi:10.1371/journal.pcbi.1007198)
Supplement: S29 Dataset — Contains data for E-neuron rasters in row 2 of Fig 5. (CSV) [file pcbi.1007198.s029.csv]

spike index	spike time
8.0	3494.8300000000004
9.0	3061.17
9.0	3132.08
9.0	3170.64
9.0	3218.6800000000003
9.0	3237.32
9.0	3277.9300000000003
9.0	3400.28
9.0	3499.26
10.0	3246.09
11.0	3263.16
16.0	3060.65
16.0	3077.6200000000003
16.0	3094.3600000000006
16.0	3105.78
16.0	3128.54
16.0	3311.4500000000003
16.0	3323.03
16.0	3337.7700000000004
16.0	3353.06
16.0	3364.67
16.0	3384.0200000000004
17.0	3032.96
17.0	3054.2300000000005
17.0	3079.3800000000006
17.0	3283.8100000000004
17.0	3306.35
17.0	3322.1600000000003
17.0	3354.96
18.0	3144.4500000000003
18.0	3356.3
18.0	3382.2200000000003
19.0	3048.44
19.0	3064.88
19.0	3084.34
19.0	3318.4900000000002
19.0	3334.42
19.0	3364.52
20.0	3024.07
20.0	3044.84
20.0	3064.35
20.0	3278.9700000000003
20.0	3305.1700000000005
20.0	3320.7200000000003
21.0	3000.8800000000006
21.0	3018.79
21.0	3032.8
21.0	3046.19
21.0	3063.4900000000002
21.0	3095.1400000000003
21.0	3257.9700000000003
21.0	3276.2900000000004
21.0	3288.6200000000003
21.0	3301.48
21.0	3313.9100000000003
21.0	3329.94
21.0	3353.94
22.0	3046.67
22.0	3068.7900000000004
22.0	3079.42
22.0	3094.13
22.0	3294.15
22.0	3311.88
22.0	3323.25
22.0	3343.23
22.0	3356.19
22.0	3377.94
23.0	3107.8500000000004
23.0	3122.79
23.0	3136.1600000000003
23.0	3153.96
23.0	3178.8
23.0	3362.11
23.0	3375.86
23.0	3389.76
23.0	3401.27
23.0	3417.21
24.0	3016.2000000000003
24.0	3027.96
24.0	3037.4500000000003
24.0	3056.75
24.0	3077.8100000000004
24.0	3264.5800000000004
24.0	3279.5400000000004
24.0	3290.7900000000004
24.0	3303.32
24.0	3317.7900000000004
24.0	3347.38
25.0	3071.5000000000005
25.0	3094.61
25.0	3115.7700000000004
25.0	3136.6600000000003
25.0	3329.3700000000003
25.0	3345.5000000000005
25.0	3357.57
25.0	3370.7300000000005
25.0	3391.98
26.0	3181.63
26.0	3195.1
26.0	3207.53
26.0	3222.4900000000002
26.0	3236.1100000000006
26.0	3260.09
26.0	3432.2100000000005
26.0	3448.34
26.0	3462.05
26.0	3476.3900000000003
26.0	3489.2100000000005
27.0	3042.58
27.0	3059.7100000000005
27.0	3072.68
27.0	3084.14
27.0	3095.27
27.0	3106.16
27.0	3117.4500000000003
27.0	3132.6
27.0	3287.31
27.0	3309.1100000000006
27.0	3319.16
27.0	3333.27
27.0	3345.3100000000004
27.0	3360.92
27.0	3374.02
27.0	3389.21
28.0	3019.36
28.0	3034.75
28.0	3053.73
28.0	3075.96
28.0	3097.9900000000002
28.0	3275.86
28.0	3288.54
28.0	3302.86
28.0	3316.8400000000006
28.0	3331.9
28.0	3355.51
29.0	3004.53
29.0	3016.1200000000003
29.0	3214.34
29.0	3228.3700000000003
29.0	3243.44
29.0	3255.82
29.0	3269.4
29.0	3458.12
29.0	3473.31
29.0	3487.71
29.0	3497.53
30.0	3014.76
30.0	3026.8300000000004
30.0	3045.5400000000004
30.0	3059.8300000000004
30.0	3240.6800000000003
30.0	3256.73
30.0	3272.2000000000003
30.0	3290.9500000000003
30.0	3491.1900000000005
31.0	3171.03
31.0	3185.9
31.0	3198.2100000000005
31.0	3207.85
31.0	3228.57
31.0	3409.1000000000004
31.0	3423.3100000000004
31.0	3433.61
31.0	3446.1100000000006
31.0	3455.3700000000003
31.0	3464.7599999999998
31.0	3476.1200000000003
31.0	3490.75
32.0	3180.1800000000003
32.0	3199.6300000000006
32.0	3214.36
32.0	3231.53
32.0	3436.71
32.0	3453.32
32.0	3474.67
32.0	3492.83
33.0	3004.7200000000003
33.0	3015.8500000000004
33.0	3191.7200000000003
33.0	3205.44
33.0	3215.25
33.0	3226.28
33.0	3235.98
33.0	3244.6800000000003
33.0	3258.7300000000005
33.0	3271.59
33.0	3433.4900000000002
33.0	3448.2000000000003
33.0	3459.83
33.0	3471.36
33.0	3481.55
33.0	3490.33
34.0	3006.52
34.0	3014.46
34.0	3027.57
34.0	3048.32
34.0	3196.67
34.0	3215.2100000000005
34.0	3227.4
34.0	3242.8200000000006
34.0	3252.93
34.0	3265.34
34.0	3273.4600000000005
34.0	3286.0700000000006
34.0	3298.4900000000002
34.0	3449.01
34.0	3463.01
34.0	3479.14
34.0	3489.6900000000005
34.0	3498.3100000000004
35.0	3160.51
35.0	3178.17
35.0	3190.11
35.0	3202.56
35.0	3213.59
35.0	3231.1500000000005
35.0	3247.3
35.0	3399.3400000000006
35.0	3413.57
35.0	3426.4300000000003
35.0	3443.4900000000002
35.0	3456.78
35.0	3467.42
35.0	3477.5000000000005
35.0	3489.25
36.0	3003.9100000000003
36.0	3021.44
36.0	3034.2900000000004
36.0	3045.83
36.0	3057.1
36.0	3074.4700000000003
36.0	3277.13
36.0	3291.5400000000004
36.0	3304.0800000000004
36.0	3316.15
36.0	3331.1
36.0	3353.84
37.0	3170.83
37.0	3183.3700000000003
37.0	3197.09
37.0	3206.9
37.0	3233.23
37.0	3406.01
37.0	3424.1
37.0	3435.03
37.0	3446.84
37.0	3459.11
37.0	3473.52
