# Supplementary material for: A case study in the functional consequences of scaling the sizes of realistic cortical models
Source: PLoS Comput Biol. 2019 Jul 23;15(7):e1007198. doi: 10.1371/journal.pcbi.1007198 (PMC6677387; doi:10.1371/journal.pcbi.1007198)
Supplement: S30 Dataset — Contains data for I-neuron rasters in row 0 of Fig 5. (CSV) [file pcbi.1007198.s030.csv]

spike index	spike time
606.0	3029.52
606.0	3066.85
606.0	3090.64
606.0	3122.73
606.0	3158.91
606.0	3232.03
606.0	3244.76
606.0	3275.8
606.0	3294.5400000000004
606.0	3327.56
606.0	3344.53
606.0	3358.6400000000003
606.0	3423.42
606.0	3439.84
606.0	3468.28
606.0	3487.1600000000003
606.0	3497.3
607.0	3096.92
607.0	3106.73
607.0	3121.55
607.0	3358.44
607.0	3368.2900000000004
607.0	3422.87
608.0	3158.46
608.0	3193.09
608.0	3245.11
608.0	3357.8
608.0	3381.9700000000003
608.0	3399.26
608.0	3421.59
608.0	3450.33
609.0	3002.36
609.0	3013.88
609.0	3020.3
609.0	3027.4900000000002
609.0	3034.0200000000004
609.0	3041.01
609.0	3046.12
609.0	3053.3500000000004
609.0	3061.01
609.0	3067.63
609.0	3072.7300000000005
609.0	3078.51
609.0	3085.84
609.0	3091.28
609.0	3096.88
609.0	3107.05
609.0	3114.01
609.0	3121.7200000000003
609.0	3128.5800000000004
609.0	3137.76
609.0	3152.07
609.0	3157.7200000000003
609.0	3166.9500000000003
609.0	3174.28
609.0	3186.37
609.0	3192.28
609.0	3198.8100000000004
609.0	3210.25
609.0	3215.7500000000005
609.0	3222.1
609.0	3229.3700000000003
609.0	3237.6400000000003
609.0	3240.9200000000005
609.0	3244.86
609.0	3251.2200000000003
609.0	3258.03
609.0	3261.9100000000003
609.0	3268.1600000000003
609.0	3275.84
609.0	3289.78
609.0	3301.06
609.0	3310.2000000000003
609.0	3314.9
609.0	3320.36
609.0	3327.29
609.0	3334.6000000000004
609.0	3343.6900000000005
609.0	3349.0
609.0	3357.4100000000003
609.0	3366.26
609.0	3372.86
609.0	3382.63
609.0	3390.8900000000003
609.0	3400.03
609.0	3404.0800000000004
609.0	3416.98
609.0	3432.82
609.0	3437.6200000000003
609.0	3447.51
609.0	3451.9300000000003
609.0	3461.0800000000004
609.0	3467.05
609.0	3475.3
609.0	3482.07
609.0	3487.5800000000004
609.0	3492.8
609.0	3496.84
610.0	3001.91
610.0	3009.4800000000005
610.0	3023.7100000000005
610.0	3038.8700000000003
610.0	3056.0
610.0	3072.62
610.0	3078.7700000000004
610.0	3095.63
610.0	3112.82
610.0	3122.1500000000005
610.0	3138.82
610.0	3152.9500000000003
610.0	3157.9900000000002
610.0	3168.39
610.0	3173.68
610.0	3187.4800000000005
610.0	3194.23
610.0	3209.38
610.0	3215.6800000000003
610.0	3229.8
610.0	3234.26
610.0	3238.8800000000006
610.0	3243.76
610.0	3255.76
610.0	3261.2400000000002
610.0	3276.1700000000005
610.0	3292.6
610.0	3311.1
610.0	3322.01
610.0	3343.08
610.0	3357.5800000000004
610.0	3365.3
610.0	3373.9200000000005
610.0	3381.9900000000002
610.0	3400.25
610.0	3406.4700000000003
610.0	3420.6800000000003
610.0	3432.5
610.0	3438.2900000000004
610.0	3449.3900000000003
610.0	3454.2500000000005
610.0	3465.0800000000004
610.0	3471.38
610.0	3479.02
610.0	3484.51
610.0	3492.09
610.0	3497.04
611.0	3002.03
611.0	3015.01
611.0	3024.41
611.0	3034.2900000000004
611.0	3046.82
611.0	3054.61
611.0	3066.01
611.0	3084.0600000000004
611.0	3096.2500000000005
611.0	3172.8900000000003
611.0	3214.5
611.0	3234.9300000000003
611.0	3244.28
611.0	3258.9400000000005
611.0	3272.61
611.0	3285.34
611.0	3293.26
611.0	3307.4200000000005
611.0	3314.01
611.0	3324.04
611.0	3438.61
611.0	3450.6400000000003
611.0	3477.4100000000003
611.0	3496.5500000000006
612.0	3025.26
612.0	3040.86
612.0	3074.9300000000003
612.0	3090.59
612.0	3105.9300000000003
612.0	3140.96
612.0	3153.84
612.0	3160.5200000000004
612.0	3172.4500000000003
612.0	3190.15
612.0	3211.7200000000003
612.0	3232.2000000000003
612.0	3242.63
612.0	3258.3400000000006
612.0	3276.01
612.0	3294.98
612.0	3328.4
612.0	3358.63
612.0	3374.28
612.0	3392.9900000000002
612.0	3401.93
612.0	3415.05
612.0	3423.6100000000006
612.0	3437.7800000000007
612.0	3449.05
612.0	3455.41
612.0	3467.34
612.0	3483.11
612.0	3494.55
613.0	3002.54
613.0	3024.95
613.0	3038.54
613.0	3047.06
613.0	3056.26
613.0	3072.9100000000003
613.0	3080.2
613.0	3089.07
613.0	3097.07
613.0	3123.2400000000002
613.0	3173.82
613.0	3234.9900000000002
613.0	3244.2900000000004
613.0	3259.7500000000005
613.0	3276.2300000000005
613.0	3293.2300000000005
613.0	3310.11
613.0	3322.48
613.0	3357.9100000000003
613.0	3422.7900000000004
613.0	3438.81
613.0	3468.31
613.0	3483.8500000000004
613.0	3493.8300000000004
614.0	3003.28
614.0	3070.2300000000005
614.0	3090.04
614.0	3104.86
614.0	3120.9
614.0	3139.3700000000003
614.0	3158.1200000000003
614.0	3173.2500000000005
614.0	3214.8500000000004
614.0	3244.39
614.0	3261.21
614.0	3276.15
614.0	3295.28
614.0	3312.12
614.0	3330.57
614.0	3339.26
614.0	3349.81
614.0	3357.12
614.0	3374.09
614.0	3384.05
614.0	3404.25
614.0	3438.87
614.0	3451.14
615.0	3090.52
615.0	3122.86
615.0	3340.6300000000006
615.0	3403.7400000000002
616.0	3074.46
616.0	3156.3
617.0	3139.6400000000003
617.0	3156.4500000000003
617.0	3192.27
617.0	3213.2
617.0	3235.3500000000004
617.0	3245.67
617.0	3381.4700000000003
617.0	3398.1600000000003
617.0	3406.2200000000003
617.0	3420.51
617.0	3450.9500000000003
617.0	3488.07
617.0	3497.0200000000004
618.0	3016.15
618.0	3026.93
618.0	3045.03
618.0	3056.9100000000003
618.0	3067.06
618.0	3075.5000000000005
618.0	3091.66
618.0	3107.0200000000004
618.0	3122.2700000000004
618.0	3213.2
618.0	3240.28
618.0	3258.9100000000003
618.0	3271.4200000000005
618.0	3291.38
618.0	3309.7400000000002
618.0	3329.28
618.0	3338.5
618.0	3357.84
618.0	3378.88
618.0	3449.8700000000003
618.0	3459.76
618.0	3468.2100000000005
618.0	3489.2300000000005
619.0	3040.61
619.0	3068.8500000000004
619.0	3090.1800000000003
619.0	3102.2200000000003
619.0	3119.9700000000003
619.0	3138.4900000000002
619.0	3153.1200000000003
619.0	3174.55
619.0	3190.01
619.0	3198.7
619.0	3213.07
619.0	3232.69
619.0	3240.51
619.0	3261.1600000000003
619.0	3276.92
619.0	3313.3
619.0	3330.53
619.0	3346.1000000000004
619.0	3357.9800000000005
619.0	3365.1100000000006
619.0	3372.46
619.0	3383.5200000000004
619.0	3398.8900000000003
619.0	3407.59
619.0	3420.7500000000005
619.0	3434.96
619.0	3451.7200000000003
619.0	3464.3300000000004
620.0	3024.95
620.0	3037.55
620.0	3060.7400000000002
620.0	3086.86
620.0	3111.13
620.0	3122.4100000000003
620.0	3154.1400000000003
620.0	3212.88
620.0	3245.05
620.0	3276.69
620.0	3292.84
620.0	3310.7300000000005
620.0	3330.29
620.0	3372.8
620.0	3483.5200000000004
620.0	3497.2900000000004
621.0	3015.27
621.0	3213.07
621.0	3231.6600000000003
621.0	3492.9300000000003
622.0	3070.65
622.0	3091.81
622.0	3106.4100000000003
622.0	3118.7200000000003
622.0	3140.9800000000005
622.0	3156.5800000000004
622.0	3173.6700000000005
622.0	3213.7000000000003
622.0	3245.09
622.0	3294.4600000000005
622.0	3327.26
622.0	3344.9700000000003
622.0	3359.05
622.0	3370.14
622.0	3377.8300000000004
622.0	3383.1600000000003
622.0	3395.29
622.0	3406.51
622.0	3425.19
622.0	3438.8
622.0	3450.13
622.0	3465.9100000000003
623.0	3121.5800000000004
623.0	3139.4100000000003
623.0	3153.35
623.0	3161.1300000000006
623.0	3343.8700000000003
623.0	3362.75
623.0	3381.94
623.0	3398.34
623.0	3419.6600000000003
623.0	3438.0400000000004
623.0	3451.56
624.0	3172.3800000000006
624.0	3233.2500000000005
624.0	3450.7100000000005
625.0	3070.6800000000003
625.0	3105.96
625.0	3140.3
625.0	3152.19
625.0	3171.6200000000003
625.0	3186.0000000000005
625.0	3193.02
625.0	3207.4800000000005
625.0	3215.3
625.0	3261.76
625.0	3295.76
625.0	3311.2400000000002
625.0	3328.28
625.0	3335.63
625.0	3344.8700000000003
625.0	3358.29
625.0	3377.01
625.0	3393.0200000000004
625.0	3406.33
625.0	3416.86
625.0	3430.19
625.0	3447.07
625.0	3471.17
625.0	3483.7400000000002
626.0	3071.8500000000004
626.0	3090.01
626.0	3106.05
626.0	3121.84
626.0	3140.35
626.0	3153.65
626.0	3172.26
626.0	3212.81
626.0	3244.42
626.0	3344.5700000000006
626.0	3358.81
626.0	3376.4200000000005
626.0	3393.05
626.0	3433.8
626.0	3466.3800000000006
627.0	3002.8
627.0	3014.13
627.0	3025.07
627.0	3037.8100000000004
627.0	3052.96
627.0	3068.7200000000003
627.0	3074.4500000000003
627.0	3091.86
627.0	3105.5800000000004
627.0	3113.69
627.0	3122.7400000000002
627.0	3138.84
627.0	3153.9900000000002
627.0	3159.0200000000004
627.0	3171.58
627.0	3176.94
627.0	3190.4700000000003
627.0	3232.27
627.0	3243.11
627.0	3260.03
627.0	3276.03
627.0	3294.17
627.0	3312.27
627.0	3321.6400000000003
627.0	3329.4500000000003
627.0	3343.4
627.0	3351.01
627.0	3357.84
627.0	3363.7900000000004
627.0	3373.4
627.0	3382.2
627.0	3392.78
627.0	3401.27
627.0	3405.87
627.0	3434.9
627.0	3450.69
627.0	3467.2500000000005
627.0	3483.36
627.0	3495.21
628.0	3002.82
628.0	3014.28
628.0	3028.09
628.0	3040.51
628.0	3046.69
628.0	3055.6800000000003
628.0	3065.02
628.0	3070.9300000000003
628.0	3076.32
628.0	3086.7200000000003
628.0	3092.11
628.0	3097.55
628.0	3105.0099999999998
628.0	3110.5
628.0	3119.3500000000004
628.0	3124.61
628.0	3136.9100000000003
628.0	3153.09
628.0	3173.38
628.0	3197.9
628.0	3229.8
628.0	3238.35
628.0	3244.3100000000004
628.0	3259.52
628.0	3275.6600000000003
628.0	3294.7000000000003
628.0	3309.1800000000003
628.0	3314.9
628.0	3327.7400000000002
628.0	3335.92
628.0	3343.0600000000004
628.0	3350.27
628.0	3357.82
628.0	3364.7000000000003
628.0	3373.45
628.0	3383.1800000000003
628.0	3400.77
628.0	3435.03
628.0	3450.5900000000006
628.0	3465.9100000000003
628.0	3482.76
628.0	3495.81
629.0	3002.57
629.0	3015.6600000000003
629.0	3026.39
629.0	3035.75
629.0	3042.04
629.0	3056.6000000000004
629.0	3067.9800000000005
629.0	3074.8700000000003
629.0	3081.58
629.0	3090.84
629.0	3103.76
629.0	3121.4500000000003
629.0	3139.1700000000005
629.0	3149.69
629.0	3159.2200000000003
629.0	3173.1600000000003
629.0	3187.1600000000003
629.0	3196.36
629.0	3206.51
629.0	3213.2
629.0	3223.7200000000003
629.0	3231.65
629.0	3240.2200000000003
629.0	3244.6500000000005
629.0	3257.2200000000003
629.0	3263.19
629.0	3274.9300000000003
629.0	3294.7000000000003
629.0	3311.82
629.0	3327.64
629.0	3338.9
629.0	3345.9
629.0	3351.9300000000003
629.0	3365.9800000000005
629.0	3375.5200000000004
629.0	3382.82
629.0	3399.1400000000003
629.0	3406.3100000000004
629.0	3421.18
629.0	3425.11
629.0	3434.15
629.0	3439.03
629.0	3447.6700000000005
629.0	3452.7500000000005
629.0	3460.63
629.0	3466.96
629.0	3476.92
629.0	3487.7000000000003
629.0	3496.6100000000006
630.0	3014.36
630.0	3040.7300000000005
630.0	3069.04
630.0	3075.6200000000003
630.0	3105.8700000000003
630.0	3139.86
630.0	3154.3300000000004
630.0	3171.76
630.0	3185.1000000000004
630.0	3191.7700000000004
630.0	3208.63
630.0	3213.4300000000003
630.0	3223.86
630.0	3231.31
630.0	3238.86
630.0	3243.9000000000005
630.0	3258.2200000000003
630.0	3265.4300000000003
630.0	3277.28
630.0	3294.8800000000006
630.0	3328.8100000000004
630.0	3350.38
630.0	3366.01
630.0	3391.92
630.0	3404.0000000000005
630.0	3422.6500000000005
630.0	3434.5800000000004
630.0	3439.38
630.0	3450.39
630.0	3462.8
630.0	3481.5400000000004
630.0	3496.2200000000003
631.0	3004.76
631.0	3012.15
631.0	3019.06
631.0	3025.4700000000003
631.0	3029.78
631.0	3035.1100000000006
631.0	3041.4700000000003
631.0	3046.76
631.0	3052.98
631.0	3057.5
631.0	3063.5600000000004
631.0	3069.92
631.0	3073.88
631.0	3078.2300000000005
631.0	3082.3600000000006
631.0	3088.4500000000003
631.0	3092.54
631.0	3100.2
631.0	3107.3
631.0	3111.93
631.0	3120.62
631.0	3124.9100000000003
631.0	3130.6800000000003
631.0	3139.82
631.0	3144.28
631.0	3152.78
631.0	3158.5600000000004
631.0	3162.78
631.0	3171.34
631.0	3176.1100000000006
631.0	3187.6900000000005
631.0	3198.19
631.0	3214.07
631.0	3238.98
631.0	3244.6200000000003
631.0	3256.9100000000003
631.0	3261.2599999999998
631.0	3272.05
631.0	3276.54
631.0	3289.9100000000003
631.0	3293.9800000000005
631.0	3303.53
631.0	3311.07
631.0	3315.3300000000004
631.0	3321.5000000000005
631.0	3326.8100000000004
631.0	3331.7500000000005
631.0	3336.4
631.0	3341.36
631.0	3345.3500000000004
631.0	3350.3300000000004
631.0	3354.01
631.0	3357.69
631.0	3361.4900000000002
631.0	3365.87
631.0	3370.53
631.0	3375.5200000000004
631.0	3379.3300000000004
631.0	3383.84
631.0	3390.38
631.0	3400.88
631.0	3405.38
631.0	3411.0000000000005
631.0	3417.13
631.0	3424.1
631.0	3432.5
631.0	3438.78
631.0	3450.0200000000004
631.0	3453.73
631.0	3467.2500000000005
631.0	3482.3
631.0	3494.21
632.0	3041.5400000000004
632.0	3071.15
632.0	3090.37
632.0	3105.62
632.0	3123.21
632.0	3140.29
632.0	3245.0400000000004
632.0	3277.1600000000003
632.0	3296.04
632.0	3350.4600000000005
632.0	3373.66
632.0	3383.11
632.0	3392.78
632.0	3403.6400000000003
633.0	3000.6100000000006
633.0	3005.23
633.0	3014.2200000000003
633.0	3020.3900000000003
633.0	3025.8900000000003
633.0	3033.44
633.0	3041.83
633.0	3046.6800000000003
633.0	3053.1800000000003
633.0	3058.4100000000003
633.0	3066.6200000000003
633.0	3071.78
633.0	3079.09
633.0	3090.58
633.0	3104.0
633.0	3141.15
633.0	3153.0400000000004
633.0	3172.0
633.0	3187.7400000000002
633.0	3213.57
633.0	3235.1200000000003
633.0	3243.6600000000003
633.0	3256.39
633.0	3261.57
633.0	3269.53
633.0	3276.2200000000003
633.0	3286.8
633.0	3293.1700000000005
633.0	3298.9700000000003
633.0	3309.2500000000005
633.0	3321.15
633.0	3326.62
633.0	3335.03
633.0	3364.53
633.0	3373.3700000000003
633.0	3382.6400000000003
633.0	3403.63
633.0	3414.69
633.0	3423.05
633.0	3434.8
633.0	3450.01
633.0	3454.8300000000004
633.0	3477.4900000000002
633.0	3491.41
633.0	3496.86
634.0	3090.6600000000003
634.0	3123.3
634.0	3139.26
634.0	3151.0200000000004
634.0	3162.9900000000002
634.0	3173.4500000000003
634.0	3187.4900000000002
634.0	3213.2200000000003
634.0	3373.28
634.0	3382.9300000000003
634.0	3392.76
634.0	3414.4900000000002
634.0	3422.67
634.0	3435.57
634.0	3450.8300000000004
635.0	3069.98
635.0	3090.7500000000005
635.0	3158.7200000000003
635.0	3173.35
635.0	3192.0400000000004
635.0	3213.41
635.0	3260.86
635.0	3277.48
635.0	3339.38
635.0	3351.1
635.0	3366.26
635.0	3374.1800000000003
635.0	3403.28
635.0	3467.77
635.0	3483.2200000000003
635.0	3495.27
636.0	3015.6
636.0	3074.19
636.0	3090.2000000000003
636.0	3123.06
636.0	3139.6200000000003
636.0	3153.4000000000005
636.0	3168.46
636.0	3175.92
636.0	3188.3
636.0	3212.51
636.0	3277.2200000000003
636.0	3295.2100000000005
636.0	3313.15
636.0	3348.11
636.0	3357.9700000000003
636.0	3374.28
636.0	3392.9000000000005
636.0	3402.88
636.0	3434.6500000000005
637.0	3014.45
637.0	3033.09
637.0	3041.2400000000002
637.0	3058.37
637.0	3068.7400000000002
637.0	3074.4800000000005
637.0	3080.78
637.0	3088.17
637.0	3097.4800000000005
637.0	3104.6400000000003
637.0	3116.1000000000004
637.0	3123.63
637.0	3132.4500000000003
637.0	3140.2400000000002
637.0	3152.5800000000004
637.0	3160.78
637.0	3173.6700000000005
637.0	3189.8500000000004
637.0	3211.37
637.0	3231.2200000000003
637.0	3245.3900000000003
637.0	3257.77
637.0	3276.36
637.0	3295.1500000000005
637.0	3309.81
637.0	3319.79
637.0	3326.9100000000003
637.0	3332.92
637.0	3338.7200000000003
637.0	3347.9100000000003
637.0	3357.13
637.0	3365.03
637.0	3370.75
637.0	3382.82
637.0	3390.63
637.0	3401.76
637.0	3417.9900000000002
637.0	3424.23
637.0	3435.7000000000003
637.0	3440.8300000000004
637.0	3450.7000000000003
637.0	3468.58
637.0	3483.6600000000003
637.0	3496.9400000000005
638.0	3003.47
638.0	3013.46
638.0	3021.3
638.0	3028.78
638.0	3034.7400000000002
638.0	3041.26
638.0	3047.27
638.0	3054.8
638.0	3065.7400000000002
638.0	3071.34
638.0	3079.86
638.0	3087.52
638.0	3104.95
638.0	3116.83
638.0	3143.27
638.0	3159.4100000000003
638.0	3173.44
638.0	3192.27
638.0	3212.3
638.0	3219.13
638.0	3231.82
638.0	3238.7500000000005
638.0	3254.56
638.0	3260.11
638.0	3270.5800000000004
638.0	3276.32
638.0	3290.51
638.0	3296.12
638.0	3309.01
638.0	3317.63
638.0	3326.3700000000003
638.0	3333.4500000000003
638.0	3342.8700000000003
638.0	3349.4400000000005
638.0	3357.7100000000005
638.0	3366.28
638.0	3372.55
638.0	3391.71
638.0	3403.5200000000004
638.0	3438.0400000000004
638.0	3452.1200000000003
638.0	3467.89
638.0	3478.3500000000004
638.0	3485.4200000000005
638.0	3495.63
639.0	3003.6800000000003
639.0	3013.61
639.0	3020.8800000000006
639.0	3028.86
639.0	3037.8100000000004
639.0	3046.12
639.0	3052.96
639.0	3065.01
639.0	3071.1800000000003
639.0	3089.15
639.0	3192.7000000000003
639.0	3229.51
639.0	3238.96
639.0	3246.08
639.0	3256.55
639.0	3269.69
639.0	3276.18
639.0	3291.6600000000003
639.0	3311.4100000000003
639.0	3321.03
639.0	3334.84
639.0	3350.2400000000002
639.0	3468.31
639.0	3482.93
639.0	3496.4700000000003
640.0	3030.01
640.0	3061.63
640.0	3075.9500000000003
640.0	3276.9500000000003
640.0	3293.4
640.0	3309.88
640.0	3327.03
640.0	3358.59
641.0	3001.3
641.0	3011.9300000000003
641.0	3020.83
641.0	3027.9100000000003
641.0	3040.55
641.0	3052.4700000000003
641.0	3060.35
641.0	3069.2700000000004
641.0	3079.4400000000005
641.0	3088.56
641.0	3096.69
641.0	3106.1200000000003
641.0	3123.1600000000003
641.0	3154.63
641.0	3171.39
641.0	3186.67
641.0	3195.1400000000003
641.0	3208.33
641.0	3214.8100000000004
641.0	3222.83
641.0	3228.4300000000003
641.0	3233.0400000000004
641.0	3238.8700000000003
641.0	3242.62
641.0	3250.4300000000003
641.0	3259.6000000000004
641.0	3263.8900000000003
641.0	3272.8300000000004
641.0	3277.6200000000003
641.0	3292.05
641.0	3309.9800000000005
641.0	3315.97
641.0	3325.2300000000005
641.0	3335.65
641.0	3344.0000000000005
641.0	3356.7000000000003
641.0	3364.59
641.0	3374.28
641.0	3383.28
641.0	3393.59
641.0	3404.2700000000004
641.0	3423.65
641.0	3433.3500000000004
641.0	3438.81
641.0	3447.61
641.0	3452.38
641.0	3458.9300000000003
641.0	3463.4000000000005
641.0	3468.77
641.0	3475.3
641.0	3481.5700000000006
641.0	3485.7200000000003
641.0	3491.36
641.0	3496.4900000000002
642.0	3002.42
642.0	3014.9
642.0	3029.3900000000003
642.0	3056.57
642.0	3244.7700000000004
642.0	3260.5000000000005
642.0	3276.4900000000002
642.0	3295.2400000000002
642.0	3404.6800000000003
642.0	3466.2500000000005
642.0	3484.8100000000004
642.0	3496.53
643.0	3003.3
643.0	3046.6200000000003
643.0	3057.52
643.0	3070.61
643.0	3091.5600000000004
643.0	3159.63
643.0	3276.99
643.0	3293.7900000000004
643.0	3310.86
643.0	3328.46
643.0	3340.37
643.0	3359.76
643.0	3367.8100000000004
644.0	3001.6000000000004
644.0	3014.52
644.0	3024.7400000000002
644.0	3040.5800000000004
644.0	3058.61
644.0	3067.2900000000004
644.0	3075.7400000000002
644.0	3081.34
644.0	3092.3
644.0	3102.4300000000003
644.0	3109.7500000000005
644.0	3123.0800000000004
644.0	3138.4800000000005
644.0	3150.9300000000003
644.0	3158.8
644.0	3171.63
644.0	3175.52
644.0	3184.4
644.0	3190.34
644.0	3195.12
644.0	3208.2400000000002
644.0	3214.7200000000003
644.0	3223.37
644.0	3231.79
644.0	3239.2700000000004
644.0	3244.2300000000005
644.0	3257.4600000000005
644.0	3263.03
644.0	3275.4100000000003
644.0	3293.1100000000006
644.0	3307.98
644.0	3314.5800000000004
644.0	3327.58
644.0	3336.0800000000004
644.0	3344.34
644.0	3352.1400000000003
644.0	3359.17
644.0	3369.82
644.0	3375.2400000000002
644.0	3393.59
644.0	3400.8700000000003
644.0	3405.9
644.0	3414.9300000000003
644.0	3422.4400000000005
644.0	3429.6200000000003
644.0	3435.69
644.0	3440.44
644.0	3447.4500000000003
644.0	3451.62
644.0	3456.6200000000003
644.0	3462.7700000000004
644.0	3468.23
644.0	3476.4800000000005
644.0	3483.4600000000005
644.0	3492.5500000000006
644.0	3497.9000000000005
645.0	3095.75
645.0	3104.4600000000005
645.0	3112.8
645.0	3121.5800000000004
645.0	3131.0800000000004
645.0	3139.67
645.0	3153.5800000000004
645.0	3172.78
645.0	3190.34
645.0	3215.05
645.0	3295.25
645.0	3335.9600000000005
645.0	3345.51
645.0	3357.66
645.0	3364.9000000000005
645.0	3374.51
645.0	3382.3
645.0	3392.17
645.0	3399.8800000000006
645.0	3405.13
645.0	3421.7700000000004
645.0	3438.01
645.0	3468.2000000000003
646.0	3003.51
646.0	3025.4100000000003
646.0	3040.56
646.0	3056.1900000000005
646.0	3154.73
646.0	3173.42
646.0	3191.9600000000005
646.0	3214.3300000000004
646.0	3244.39
646.0	3276.01
646.0	3293.67
646.0	3327.19
646.0	3343.7000000000003
646.0	3358.78
646.0	3398.9200000000005
646.0	3423.26
646.0	3434.6
646.0	3449.9100000000003
646.0	3483.5200000000004
647.0	3159.1000000000004
648.0	3046.5099999999998
648.0	3070.76
648.0	3089.86
648.0	3106.2400000000002
648.0	3117.89
648.0	3230.19
648.0	3240.21
648.0	3258.42
648.0	3277.08
648.0	3312.65
648.0	3328.4800000000005
648.0	3339.05
648.0	3358.41
648.0	3373.6500000000005
648.0	3403.7900000000004
648.0	3496.5400000000004
649.0	3001.94
649.0	3013.6000000000004
649.0	3023.32
649.0	3041.8900000000003
649.0	3074.8700000000003
649.0	3081.23
649.0	3091.2000000000003
649.0	3104.29
649.0	3197.28
649.0	3214.92
649.0	3229.41
649.0	3238.6000000000004
649.0	3243.94
649.0	3257.9200000000005
649.0	3263.4100000000003
649.0	3276.4300000000003
649.0	3294.36
649.0	3313.81
649.0	3327.7400000000002
649.0	3339.3500000000004
649.0	3374.55
649.0	3423.9500000000003
649.0	3438.8
649.0	3452.0600000000004
649.0	3465.9300000000003
649.0	3476.7200000000003
649.0	3483.26
649.0	3491.77
650.0	3157.4300000000003
650.0	3174.09
650.0	3192.4700000000003
650.0	3244.96
650.0	3263.0600000000004
650.0	3276.32
650.0	3295.25
650.0	3359.1200000000003
650.0	3374.7000000000003
650.0	3382.76
650.0	3405.48
650.0	3496.6100000000006
651.0	3028.6600000000003
651.0	3038.79
651.0	3055.67
651.0	3070.71
651.0	3090.17
651.0	3111.9800000000005
651.0	3123.54
651.0	3134.5600000000004
651.0	3153.05
651.0	3158.9500000000003
651.0	3171.57
651.0	3176.57
651.0	3186.73
651.0	3209.14
651.0	3214.56
651.0	3231.7000000000003
651.0	3244.54
651.0	3275.88
651.0	3294.14
651.0	3311.05
651.0	3325.8900000000003
651.0	3348.7500000000005
651.0	3358.1600000000003
651.0	3370.61
651.0	3383.28
651.0	3394.4500000000003
651.0	3403.55
651.0	3408.8100000000004
651.0	3417.32
651.0	3424.13
651.0	3434.76
651.0	3440.3
651.0	3449.76
651.0	3463.6000000000004
651.0	3482.9
651.0	3496.7500000000005
652.0	3001.58
652.0	3014.9500000000003
652.0	3026.39
652.0	3040.8500000000004
652.0	3053.25
652.0	3065.25
652.0	3075.0400000000004
652.0	3088.4300000000003
652.0	3159.1400000000003
652.0	3228.88
652.0	3238.6600000000003
652.0	3243.76
652.0	3257.9
652.0	3273.7200000000003
652.0	3291.98
652.0	3297.1400000000003
652.0	3311.0000000000005
652.0	3358.95
652.0	3440.16
652.0	3451.78
652.0	3467.92
652.0	3482.25
652.0	3492.7000000000003
653.0	3277.08
655.0	3013.31
655.0	3023.26
655.0	3029.9600000000005
655.0	3038.7100000000005
655.0	3047.42
655.0	3056.4600000000005
655.0	3063.13
655.0	3070.6300000000006
655.0	3076.09
655.0	3094.17
655.0	3106.2000000000003
655.0	3156.09
655.0	3173.6600000000003
655.0	3213.2
655.0	3239.3900000000003
655.0	3246.8500000000004
655.0	3258.77
655.0	3269.14
655.0	3277.26
655.0	3285.17
655.0	3292.4900000000002
655.0	3297.73
655.0	3306.63
655.0	3314.59
655.0	3325.12
655.0	3330.54
655.0	3337.96
655.0	3347.4
655.0	3358.6700000000005
655.0	3378.35
655.0	3450.66
655.0	3482.9900000000002
655.0	3491.9400000000005
655.0	3497.7500000000005
656.0	3023.9300000000003
656.0	3073.5400000000004
656.0	3106.07
656.0	3122.04
656.0	3140.4
656.0	3155.11
656.0	3172.9100000000003
656.0	3234.65
656.0	3244.8500000000004
656.0	3262.26
656.0	3277.01
656.0	3295.0600000000004
656.0	3330.0600000000004
656.0	3346.6400000000003
656.0	3357.7900000000004
656.0	3376.1400000000003
656.0	3396.38
656.0	3405.2200000000003
656.0	3438.6600000000003
656.0	3466.9900000000002
656.0	3488.28
656.0	3497.07
657.0	3076.3
657.0	3243.61
657.0	3295.2000000000003
658.0	3174.32
659.0	3040.98
659.0	3056.03
659.0	3093.61
659.0	3105.7400000000002
659.0	3123.1700000000005
659.0	3155.4700000000003
659.0	3173.11
659.0	3193.26
659.0	3233.56
659.0	3244.4700000000003
659.0	3277.1600000000003
659.0	3335.4500000000003
659.0	3357.9700000000003
659.0	3376.58
659.0	3398.4700000000003
659.0	3450.82
659.0	3466.5800000000004
659.0	3497.1800000000003
660.0	3004.4000000000005
660.0	3015.6600000000003
660.0	3024.36
660.0	3040.56
660.0	3061.5
660.0	3073.8
660.0	3083.1400000000003
660.0	3091.9200000000005
660.0	3103.61
660.0	3118.2100000000005
660.0	3138.3
660.0	3149.59
660.0	3156.6
660.0	3161.17
660.0	3174.4500000000003
660.0	3185.55
660.0	3192.4
660.0	3197.3100000000004
660.0	3211.1500000000005
660.0	3222.6200000000003
660.0	3238.29
660.0	3245.11
660.0	3262.15
660.0	3276.4400000000005
660.0	3294.1800000000003
660.0	3313.4400000000005
660.0	3328.86
660.0	3338.88
660.0	3350.11
660.0	3357.88
660.0	3373.88
660.0	3381.7000000000003
660.0	3393.11
660.0	3402.4500000000003
660.0	3413.4100000000003
660.0	3421.4
660.0	3434.3100000000004
660.0	3447.2200000000003
660.0	3462.5900000000006
660.0	3468.6600000000003
660.0	3477.7200000000003
660.0	3483.8500000000004
660.0	3490.48
660.0	3497.19
661.0	3015.2
661.0	3041.25
661.0	3057.1
661.0	3075.32
661.0	3103.87
661.0	3122.43
661.0	3138.61
661.0	3154.4100000000003
661.0	3172.54
661.0	3192.3100000000004
661.0	3231.9300000000003
661.0	3244.69
661.0	3275.88
661.0	3293.9500000000003
661.0	3328.07
661.0	3381.8900000000003
661.0	3398.87
661.0	3435.35
661.0	3450.75
661.0	3479.7400000000002
661.0	3492.02
662.0	3002.84
662.0	3013.94
662.0	3025.7
662.0	3056.63
662.0	3173.07
662.0	3213.53
662.0	3231.13
662.0	3243.31
662.0	3262.6400000000003
662.0	3278.63
662.0	3435.1200000000003
662.0	3450.53
662.0	3464.83
662.0	3476.7400000000002
662.0	3492.5400000000004
663.0	3060.0400000000004
663.0	3075.32
663.0	3094.34
663.0	3105.31
663.0	3119.54
663.0	3125.6800000000003
663.0	3138.6600000000003
663.0	3153.3
663.0	3159.04
663.0	3171.0
663.0	3176.2500000000005
663.0	3188.21
663.0	3211.46
663.0	3232.06
663.0	3239.82
663.0	3262.0600000000004
663.0	3295.5400000000004
663.0	3313.3700000000003
663.0	3327.9600000000005
663.0	3336.0800000000004
663.0	3344.2200000000003
663.0	3356.65
663.0	3364.44
663.0	3374.44
663.0	3381.93
663.0	3391.9700000000003
663.0	3400.1400000000003
663.0	3404.91
663.0	3421.52
663.0	3434.01
663.0	3439.02
663.0	3449.9700000000003
663.0	3466.2400000000002
663.0	3482.4700000000003
663.0	3492.09
663.0	3497.6900000000005
664.0	3172.27
664.0	3192.2400000000002
664.0	3213.4500000000003
664.0	3244.63
664.0	3433.8700000000003
664.0	3450.61
664.0	3496.2200000000003
665.0	3002.81
665.0	3009.5
665.0	3022.01
665.0	3028.75
665.0	3040.61
665.0	3056.34
665.0	3075.3800000000006
665.0	3107.72
665.0	3122.94
665.0	3155.6
665.0	3162.19
665.0	3171.9100000000003
665.0	3177.92
665.0	3187.24
665.0	3193.55
665.0	3197.76
665.0	3207.9500000000003
665.0	3213.76
665.0	3219.03
665.0	3226.8
665.0	3232.6800000000003
665.0	3238.4000000000005
665.0	3243.7200000000003
665.0	3255.6900000000005
665.0	3261.51
665.0	3271.4200000000005
665.0	3277.1000000000004
665.0	3291.2000000000003
665.0	3358.8
665.0	3379.1900000000005
665.0	3406.6
665.0	3424.1400000000003
665.0	3435.0600000000004
665.0	3442.6400000000003
665.0	3450.2200000000003
665.0	3454.36
665.0	3461.9300000000003
665.0	3466.87
665.0	3472.1400000000003
665.0	3479.5
665.0	3487.4900000000002
665.0	3493.1500000000005
666.0	3002.06
666.0	3012.08
666.0	3022.94
666.0	3030.9700000000003
666.0	3045.7400000000002
666.0	3055.7400000000002
666.0	3065.19
666.0	3076.2
666.0	3089.2400000000002
666.0	3096.29
666.0	3106.01
666.0	3122.4
666.0	3154.11
666.0	3159.93
666.0	3172.63
666.0	3189.14
666.0	3195.92
666.0	3212.0
666.0	3227.5400000000004
666.0	3233.1900000000005
666.0	3238.7900000000004
666.0	3244.2900000000004
666.0	3257.2400000000002
666.0	3262.62
666.0	3276.27
666.0	3291.38
666.0	3298.6000000000004
666.0	3310.3100000000004
666.0	3321.3
666.0	3329.69
666.0	3339.63
666.0	3354.74
666.0	3383.2700000000004
666.0	3400.6000000000004
666.0	3422.07
666.0	3435.7300000000005
666.0	3451.3100000000004
666.0	3465.76
666.0	3477.4800000000005
666.0	3484.22
666.0	3492.5200000000004
667.0	3004.7000000000003
667.0	3024.9
667.0	3039.19
667.0	3045.91
667.0	3054.2200000000003
667.0	3065.4800000000005
667.0	3075.1000000000004
667.0	3088.4300000000003
667.0	3094.4900000000002
667.0	3104.63
667.0	3123.1000000000004
667.0	3138.79
667.0	3152.42
667.0	3159.12
667.0	3172.82
667.0	3188.48
667.0	3209.2500000000005
667.0	3214.8500000000004
667.0	3231.7000000000003
667.0	3243.76
667.0	3261.7200000000003
667.0	3276.39
667.0	3294.62
667.0	3309.2300000000005
667.0	3325.6400000000003
667.0	3330.89
667.0	3344.0200000000004
667.0	3351.16
667.0	3365.07
667.0	3373.2900000000004
667.0	3383.38
667.0	3391.4600000000005
667.0	3400.7500000000005
667.0	3422.7400000000002
667.0	3435.38
667.0	3450.03
667.0	3468.4700000000003
667.0	3482.54
667.0	3496.32
668.0	3003.3100000000004
668.0	3041.29
668.0	3067.51
668.0	3075.2200000000003
668.0	3090.6800000000003
668.0	3103.93
668.0	3122.38
668.0	3139.06
668.0	3152.67
668.0	3172.9100000000003
668.0	3211.2100000000005
668.0	3232.2900000000004
668.0	3244.69
668.0	3261.94
668.0	3276.9
668.0	3294.41
668.0	3311.6900000000005
668.0	3330.57
668.0	3339.2100000000005
668.0	3351.57
668.0	3364.7400000000002
668.0	3374.77
668.0	3383.09
668.0	3400.8
668.0	3439.26
668.0	3466.88
668.0	3481.3900000000003
668.0	3494.9900000000002
669.0	3105.86
669.0	3244.28
669.0	3276.69
669.0	3402.07
669.0	3439.11
670.0	3028.17
670.0	3231.53
670.0	3244.8300000000004
670.0	3276.48
670.0	3293.9200000000005
670.0	3383.4600000000005
670.0	3402.9700000000003
670.0	3452.7500000000005
670.0	3468.76
670.0	3480.98
670.0	3492.6600000000003
671.0	3014.15
671.0	3090.98
671.0	3105.4100000000003
671.0	3158.58
671.0	3170.8900000000003
671.0	3190.82
671.0	3211.2200000000003
671.0	3231.04
671.0	3239.65
671.0	3258.55
671.0	3276.87
671.0	3350.53
671.0	3390.8600000000006
671.0	3421.9700000000003
671.0	3435.1000000000004
671.0	3449.7100000000005
671.0	3466.73
671.0	3482.8900000000003
671.0	3495.2400000000002
672.0	3003.33
672.0	3012.4900000000002
672.0	3016.89
672.0	3026.4700000000003
672.0	3032.28
672.0	3038.8
672.0	3047.3800000000006
672.0	3055.5200000000004
672.0	3064.15
672.0	3069.4800000000005
672.0	3074.37
672.0	3079.4100000000003
672.0	3088.7000000000003
672.0	3095.55
672.0	3105.6600000000003
672.0	3110.6800000000003
672.0	3125.08
672.0	3139.9700000000003
672.0	3152.2900000000004
672.0	3163.01
672.0	3173.08
672.0	3187.32
672.0	3211.64
672.0	3232.4700000000003
672.0	3243.23
672.0	3256.8
672.0	3262.7200000000003
672.0	3275.88
672.0	3293.42
672.0	3306.2200000000003
672.0	3312.6600000000003
672.0	3322.6400000000003
672.0	3330.1800000000003
672.0	3335.23
672.0	3340.76
672.0	3346.01
672.0	3351.23
672.0	3356.3300000000004
672.0	3360.8100000000004
672.0	3371.9900000000002
672.0	3380.52
672.0	3401.04
672.0	3406.94
672.0	3422.54
672.0	3431.75
672.0	3439.15
672.0	3449.9600000000005
672.0	3466.7400000000002
672.0	3482.8300000000004
672.0	3496.8200000000006
673.0	3042.09
673.0	3057.91
673.0	3068.07
673.0	3080.6400000000003
673.0	3087.63
673.0	3091.21
673.0	3096.88
673.0	3104.41
673.0	3108.5
673.0	3116.48
673.0	3123.1600000000003
673.0	3131.1600000000003
673.0	3139.67
673.0	3146.05
673.0	3152.94
673.0	3160.4700000000003
673.0	3174.1500000000005
673.0	3189.3900000000003
673.0	3196.8900000000003
673.0	3211.4900000000002
673.0	3245.03
673.0	3276.8500000000004
673.0	3295.03
673.0	3309.5600000000004
673.0	3320.78
673.0	3328.53
673.0	3332.7500000000005
673.0	3339.22
673.0	3344.37
673.0	3350.35
673.0	3354.8500000000004
673.0	3365.5000000000005
673.0	3371.92
673.0	3377.1400000000003
673.0	3384.11
673.0	3391.05
673.0	3398.5900000000006
673.0	3405.9
673.0	3419.65
673.0	3434.33
673.0	3449.04
673.0	3468.4700000000003
673.0	3482.46
674.0	3002.1700000000005
674.0	3012.41
674.0	3022.8300000000004
674.0	3029.25
674.0	3041.1400000000003
674.0	3046.94
674.0	3065.4
674.0	3074.8
674.0	3088.36
674.0	3108.1600000000003
674.0	3159.59
674.0	3171.9100000000003
674.0	3176.69
674.0	3187.6600000000003
674.0	3195.86
674.0	3207.8300000000004
674.0	3214.08
674.0	3223.76
674.0	3230.53
674.0	3235.05
674.0	3240.1000000000004
674.0	3244.75
674.0	3252.86
674.0	3258.1600000000003
674.0	3263.7
674.0	3270.7900000000004
674.0	3276.86
674.0	3292.05
674.0	3297.8
674.0	3311.55
674.0	3320.26
674.0	3331.0800000000004
674.0	3339.2000000000003
674.0	3348.7500000000005
674.0	3355.4300000000003
674.0	3366.09
674.0	3374.0400000000004
674.0	3400.8700000000003
674.0	3407.5200000000004
674.0	3423.7300000000005
674.0	3436.1200000000003
674.0	3442.06
674.0	3450.06
674.0	3454.84
674.0	3465.32
674.0	3471.55
674.0	3479.6000000000004
674.0	3489.3
674.0	3496.5800000000004
675.0	3002.51
675.0	3023.02
675.0	3040.26
675.0	3060.11
675.0	3075.1700000000005
675.0	3080.7200000000003
675.0	3090.92
675.0	3096.9900000000002
675.0	3106.32
675.0	3111.59
675.0	3120.48
675.0	3128.23
675.0	3138.6300000000006
675.0	3152.15
675.0	3157.2400000000002
675.0	3169.3100000000004
675.0	3175.36
675.0	3189.3700000000003
675.0	3196.32
675.0	3212.75
675.0	3232.0200000000004
675.0	3238.42
675.0	3245.3100000000004
675.0	3262.4900000000002
675.0	3276.82
675.0	3294.7900000000004
675.0	3312.57
675.0	3328.65
675.0	3335.31
675.0	3343.4100000000003
675.0	3354.57
675.0	3360.34
675.0	3365.32
675.0	3373.7200000000003
675.0	3378.14
675.0	3384.2400000000002
675.0	3393.3
675.0	3400.1400000000003
675.0	3405.8500000000004
675.0	3433.4100000000003
675.0	3439.15
675.0	3450.7900000000004
675.0	3464.1200000000003
675.0	3469.98
675.0	3482.33
675.0	3490.57
675.0	3496.98
676.0	3002.7000000000003
676.0	3025.2400000000002
676.0	3039.33
676.0	3060.2400000000002
676.0	3070.5700000000006
676.0	3095.81
676.0	3106.8100000000004
676.0	3154.78
676.0	3239.03
676.0	3261.17
676.0	3276.2900000000004
676.0	3295.7500000000005
676.0	3310.4900000000002
676.0	3328.1400000000003
676.0	3362.78
676.0	3374.96
676.0	3382.6000000000004
677.0	3002.1400000000003
677.0	3013.65
677.0	3024.56
677.0	3039.3200000000006
677.0	3056.26
677.0	3063.94
677.0	3073.23
677.0	3081.3300000000004
677.0	3091.25
677.0	3096.3700000000003
677.0	3104.05
677.0	3117.53
677.0	3123.75
677.0	3137.75
677.0	3151.65
677.0	3173.15
677.0	3196.6500000000005
677.0	3214.44
677.0	3230.9100000000003
677.0	3242.63
677.0	3251.6800000000003
677.0	3261.0
677.0	3269.2
677.0	3276.2000000000003
677.0	3291.37
677.0	3311.8900000000003
677.0	3320.26
677.0	3326.4700000000003
677.0	3342.0
677.0	3355.08
677.0	3365.5800000000004
677.0	3374.4900000000002
677.0	3382.53
677.0	3392.3
677.0	3401.1000000000004
677.0	3413.9700000000003
677.0	3423.51
677.0	3435.1200000000003
677.0	3450.7400000000002
677.0	3463.4000000000005
677.0	3476.7000000000003
677.0	3487.1800000000003
677.0	3496.9400000000005
678.0	3015.19
678.0	3039.9200000000005
678.0	3054.65
678.0	3059.8300000000004
678.0	3069.42
678.0	3075.4100000000003
678.0	3086.6000000000004
678.0	3094.67
678.0	3103.5800000000004
678.0	3118.88
678.0	3124.8900000000003
678.0	3139.1600000000003
678.0	3153.8800000000006
678.0	3159.27
678.0	3171.67
678.0	3189.08
678.0	3208.5600000000004
678.0	3214.9700000000003
678.0	3225.74
678.0	3234.9300000000003
678.0	3244.0
678.0	3262.86
678.0	3277.5200000000004
678.0	3295.4200000000005
678.0	3309.2200000000003
678.0	3323.3
678.0	3336.3300000000004
678.0	3343.9700000000003
678.0	3350.21
678.0	3358.61
678.0	3372.0800000000004
678.0	3377.9800000000005
678.0	3392.3
678.0	3399.78
678.0	3407.01
678.0	3418.48
678.0	3432.6800000000003
678.0	3439.35
678.0	3449.8400000000006
678.0	3458.34
678.0	3468.9600000000005
678.0	3476.52
678.0	3488.6200000000003
678.0	3497.3500000000004
679.0	3212.1000000000004
679.0	3230.8
679.0	3434.8300000000004
679.0	3450.3800000000006
680.0	3003.1000000000004
680.0	3015.15
680.0	3029.3900000000003
680.0	3040.26
680.0	3051.51
680.0	3060.2400000000002
680.0	3068.83
680.0	3078.6300000000006
680.0	3094.67
680.0	3105.2100000000005
680.0	3156.46
680.0	3170.1800000000003
680.0	3187.67
680.0	3208.9900000000002
680.0	3228.34
680.0	3239.7200000000003
680.0	3245.36
680.0	3259.61
680.0	3267.57
680.0	3276.8900000000003
680.0	3294.2200000000003
680.0	3310.5400000000004
680.0	3324.76
680.0	3340.1
680.0	3358.3
680.0	3376.8
680.0	3383.4900000000002
680.0	3399.6100000000006
680.0	3432.6800000000003
680.0	3448.82
680.0	3465.0600000000004
680.0	3483.1000000000004
680.0	3491.4000000000005
681.0	3121.9100000000003
681.0	3138.64
681.0	3152.2400000000002
681.0	3159.59
681.0	3169.7300000000005
681.0	3175.7700000000004
681.0	3186.29
681.0	3191.7400000000002
681.0	3209.34
681.0	3215.2900000000004
681.0	3231.9300000000003
681.0	3244.7000000000003
681.0	3276.94
681.0	3358.08
681.0	3373.07
681.0	3381.18
681.0	3393.34
681.0	3400.5
681.0	3407.1300000000006
681.0	3415.83
681.0	3429.78
681.0	3438.81
681.0	3449.28
681.0	3458.6200000000003
681.0	3468.2000000000003
681.0	3483.01
682.0	3276.8500000000004
683.0	3002.32
683.0	3028.92
683.0	3074.59
683.0	3091.26
683.0	3104.84
683.0	3122.65
683.0	3140.8500000000004
683.0	3153.63
683.0	3159.3
683.0	3172.0200000000004
683.0	3176.0800000000004
683.0	3186.43
683.0	3192.7200000000003
683.0	3197.78
683.0	3208.9500000000003
683.0	3214.08
683.0	3230.16
683.0	3239.91
683.0	3244.72
683.0	3276.4400000000005
683.0	3328.4800000000005
683.0	3339.0800000000004
683.0	3358.11
683.0	3372.4100000000003
683.0	3379.2200000000003
683.0	3392.37
683.0	3400.82
683.0	3416.0200000000004
683.0	3422.6800000000003
683.0	3431.7400000000002
683.0	3438.3
683.0	3448.98
683.0	3459.6400000000003
683.0	3467.8700000000003
683.0	3485.11
683.0	3496.17
684.0	3016.3
684.0	3023.76
684.0	3034.11
684.0	3041.0000000000005
684.0	3045.8700000000003
684.0	3051.2300000000005
684.0	3056.36
684.0	3060.8
684.0	3067.46
684.0	3070.8900000000003
684.0	3075.9700000000003
684.0	3081.4700000000003
684.0	3088.61
684.0	3095.84
684.0	3103.55
684.0	3108.0400000000004
684.0	3116.62
684.0	3121.8100000000004
684.0	3131.75
684.0	3153.3900000000003
684.0	3258.5400000000004
684.0	3276.1700000000005
684.0	3290.5200000000004
684.0	3295.1800000000003
684.0	3300.0800000000004
684.0	3308.61
684.0	3312.28
684.0	3319.73
684.0	3324.32
684.0	3329.1100000000006
684.0	3335.1200000000003
684.0	3339.88
684.0	3345.8500000000004
684.0	3350.41
684.0	3357.51
684.0	3366.6000000000004
684.0	3373.79
684.0	3383.8
684.0	3400.2900000000004
684.0	3492.9500000000003
685.0	3122.8900000000003
685.0	3154.65
685.0	3173.0600000000004
685.0	3244.66
685.0	3374.75
685.0	3402.6200000000003
685.0	3439.3
686.0	3041.4
686.0	3057.64
686.0	3070.26
686.0	3090.9500000000003
[truncated: 3,086 more rows]
