# Supplementary material for: A case study in the functional consequences of scaling the sizes of realistic cortical models
Source: PLoS Comput Biol. 2019 Jul 23;15(7):e1007198. doi: 10.1371/journal.pcbi.1007198 (PMC6677387; doi:10.1371/journal.pcbi.1007198)
Supplement: S31 Dataset — Contains data for I-neuron rasters in row 1 of Fig 5. (CSV) [file pcbi.1007198.s031.csv]

spike index	spike time
150.0	3000.8500000000004
150.0	3006.69
150.0	3011.1800000000003
150.0	3017.43
150.0	3021.52
150.0	3027.1000000000004
150.0	3033.22
150.0	3038.6800000000003
150.0	3044.42
150.0	3050.5600000000004
150.0	3056.1800000000003
150.0	3061.7
150.0	3067.3100000000004
150.0	3074.8
150.0	3080.4500000000003
150.0	3093.9400000000005
150.0	3106.71
150.0	3122.3300000000004
150.0	3129.15
150.0	3141.9500000000003
150.0	3148.53
150.0	3155.2300000000005
150.0	3164.3900000000003
150.0	3171.33
150.0	3176.78
150.0	3187.51
150.0	3193.1300000000006
150.0	3205.15
150.0	3212.36
150.0	3220.2900000000004
150.0	3230.4100000000003
150.0	3236.9700000000003
150.0	3243.17
150.0	3247.7500000000005
150.0	3252.61
150.0	3259.7500000000005
150.0	3264.7100000000005
150.0	3269.1200000000003
150.0	3273.87
150.0	3277.48
150.0	3282.98
150.0	3288.75
150.0	3294.3100000000004
150.0	3298.36
150.0	3303.4700000000003
150.0	3310.76
150.0	3319.58
150.0	3323.44
150.0	3329.6
150.0	3337.15
150.0	3344.5700000000006
150.0	3358.3900000000003
150.0	3372.2700000000004
150.0	3387.5800000000004
150.0	3400.7400000000002
150.0	3406.5900000000006
150.0	3416.57
150.0	3424.03
150.0	3430.9100000000003
150.0	3438.7700000000004
150.0	3446.0800000000004
150.0	3458.36
150.0	3466.1400000000003
150.0	3471.07
150.0	3481.86
150.0	3487.6600000000003
150.0	3493.6900000000005
150.0	3499.2200000000003
151.0	3017.17
151.0	3041.98
151.0	3052.1300000000006
151.0	3065.78
151.0	3078.91
151.0	3093.22
151.0	3108.76
151.0	3127.2900000000004
151.0	3146.7500000000005
151.0	3172.73
151.0	3189.78
151.0	3203.6300000000006
151.0	3213.1000000000004
151.0	3229.35
151.0	3249.63
151.0	3276.0
151.0	3293.48
151.0	3313.0800000000004
151.0	3326.69
151.0	3343.9600000000005
151.0	3358.68
151.0	3374.77
151.0	3388.0600000000004
151.0	3406.4
151.0	3431.62
151.0	3443.23
151.0	3456.4500000000003
151.0	3472.67
151.0	3483.9100000000003
152.0	3000.96
152.0	3014.19
152.0	3020.6400000000003
152.0	3030.38
152.0	3038.9
152.0	3049.8700000000003
152.0	3056.3300000000004
152.0	3066.01
152.0	3077.04
152.0	3088.0400000000004
152.0	3107.11
152.0	3129.5400000000004
152.0	3152.17
152.0	3159.4300000000003
152.0	3172.75
152.0	3188.26
152.0	3200.82
152.0	3210.7
152.0	3223.1
152.0	3233.78
152.0	3244.7100000000005
152.0	3254.7300000000005
152.0	3264.94
152.0	3272.67
152.0	3280.12
152.0	3290.9
152.0	3298.75
152.0	3312.94
152.0	3322.88
152.0	3334.6000000000004
152.0	3345.6
152.0	3363.0000000000005
152.0	3372.91
152.0	3386.57
152.0	3399.48
152.0	3406.8500000000004
152.0	3424.8900000000003
152.0	3436.2400000000002
152.0	3446.5800000000004
152.0	3458.07
152.0	3468.05
152.0	3476.16
152.0	3487.53
152.0	3496.6100000000006
153.0	3001.8100000000004
153.0	3008.96
153.0	3017.03
153.0	3022.24
153.0	3031.63
153.0	3039.69
153.0	3047.82
153.0	3056.17
153.0	3064.71
153.0	3078.6000000000004
153.0	3090.65
153.0	3101.98
153.0	3109.8
153.0	3123.2400000000002
153.0	3131.4400000000005
153.0	3140.8300000000004
153.0	3149.6400000000003
153.0	3156.5200000000004
153.0	3164.57
153.0	3171.55
153.0	3178.19
153.0	3189.57
153.0	3194.01
153.0	3202.77
153.0	3209.36
153.0	3214.44
153.0	3221.42
153.0	3232.1000000000004
153.0	3236.5000000000005
153.0	3245.71
153.0	3254.1900000000005
153.0	3259.23
153.0	3267.17
153.0	3275.61
153.0	3283.6900000000005
153.0	3294.5800000000004
153.0	3309.73
153.0	3323.4200000000005
153.0	3333.4900000000002
153.0	3346.62
153.0	3358.98
153.0	3366.29
153.0	3375.11
153.0	3386.54
153.0	3391.7000000000003
153.0	3400.05
153.0	3406.42
153.0	3413.94
153.0	3423.78
153.0	3431.3900000000003
153.0	3437.27
153.0	3443.6400000000003
153.0	3450.78
153.0	3458.4400000000005
153.0	3462.8600000000006
153.0	3471.7000000000003
153.0	3477.6800000000003
153.0	3484.59
153.0	3493.17
154.0	3109.62
154.0	3155.3
154.0	3173.36
154.0	3212.9
154.0	3247.94
154.0	3373.0800000000004
154.0	3403.4700000000003
154.0	3425.5600000000004
154.0	3449.8700000000003
155.0	3000.14
155.0	3011.44
155.0	3019.63
155.0	3036.51
155.0	3045.9300000000003
155.0	3056.6700000000005
155.0	3064.61
155.0	3077.51
155.0	3092.07
155.0	3107.11
155.0	3128.2200000000003
155.0	3146.94
155.0	3158.8
155.0	3173.0
155.0	3189.15
155.0	3195.2200000000003
155.0	3207.0800000000004
155.0	3214.61
155.0	3227.2400000000002
155.0	3233.9300000000003
155.0	3244.4
155.0	3253.3100000000004
155.0	3264.66
155.0	3274.5400000000004
155.0	3280.78
155.0	3292.59
155.0	3303.9
155.0	3314.96
155.0	3325.78
155.0	3343.9400000000005
155.0	3374.2400000000002
155.0	3401.7700000000004
155.0	3410.5800000000004
155.0	3424.5
155.0	3434.13
155.0	3440.73
155.0	3449.32
155.0	3458.9
155.0	3472.8900000000003
155.0	3482.4900000000002
155.0	3493.65
156.0	3017.43
156.0	3040.56
156.0	3059.3700000000003
156.0	3080.51
156.0	3109.3700000000003
156.0	3126.52
156.0	3141.4000000000005
156.0	3151.39
156.0	3162.8300000000004
156.0	3172.2300000000005
156.0	3184.6200000000003
156.0	3190.86
156.0	3198.19
156.0	3208.73
156.0	3219.38
156.0	3229.88
156.0	3239.13
156.0	3255.38
156.0	3276.42
156.0	3294.56
156.0	3317.82
156.0	3348.4200000000005
156.0	3365.9700000000003
156.0	3387.28
156.0	3401.69
156.0	3409.8500000000004
156.0	3423.2200000000003
156.0	3433.4900000000002
156.0	3439.32
156.0	3449.7000000000003
156.0	3458.0800000000004
156.0	3463.4700000000003
156.0	3475.98
156.0	3484.71
156.0	3494.7700000000004
157.0	3019.7100000000005
157.0	3042.65
157.0	3065.85
157.0	3093.5
157.0	3112.98
157.0	3154.4100000000003
157.0	3174.6000000000004
157.0	3190.82
157.0	3211.92
157.0	3232.6400000000003
157.0	3247.64
157.0	3277.1800000000003
157.0	3296.85
157.0	3361.5600000000004
157.0	3408.53
157.0	3433.1000000000004
157.0	3450.3200000000006
157.0	3463.3700000000003
157.0	3483.3900000000003
158.0	3004.7300000000005
158.0	3011.23
158.0	3017.36
158.0	3021.2700000000004
158.0	3029.1
158.0	3035.39
158.0	3041.63
158.0	3047.27
158.0	3054.9100000000003
158.0	3059.36
158.0	3065.7500000000005
158.0	3073.4100000000003
158.0	3079.1000000000004
158.0	3089.84
158.0	3095.28
158.0	3107.9200000000005
158.0	3118.07
158.0	3131.07
158.0	3150.3300000000004
158.0	3160.48
158.0	3176.4
158.0	3192.5800000000004
158.0	3210.9600000000005
158.0	3218.2700000000004
158.0	3230.7300000000005
158.0	3237.05
158.0	3244.53
158.0	3251.28
158.0	3256.39
158.0	3262.5200000000004
158.0	3267.88
158.0	3274.2500000000005
158.0	3278.2200000000003
158.0	3285.28
158.0	3292.9500000000003
158.0	3297.8
158.0	3305.2400000000002
158.0	3315.2100000000005
158.0	3322.75
158.0	3328.17
158.0	3335.23
158.0	3347.7300000000005
158.0	3358.69
158.0	3372.79
158.0	3385.93
158.0	3405.6200000000003
158.0	3426.2400000000002
158.0	3439.35
158.0	3454.7900000000004
158.0	3464.53
158.0	3474.0
158.0	3482.54
158.0	3492.96
158.0	3497.8900000000003
159.0	3006.0200000000004
159.0	3019.1600000000003
159.0	3036.4500000000003
159.0	3045.9900000000002
159.0	3063.7700000000004
159.0	3079.15
159.0	3093.3300000000004
159.0	3108.57
159.0	3137.86
159.0	3156.03
159.0	3174.55
159.0	3190.6000000000004
159.0	3207.6000000000004
159.0	3219.88
159.0	3231.4200000000005
159.0	3247.65
159.0	3263.67
159.0	3275.4900000000002
159.0	3292.58
159.0	3314.15
159.0	3327.0000000000005
159.0	3347.98
159.0	3361.4300000000003
159.0	3375.2100000000005
159.0	3389.6200000000003
159.0	3406.48
159.0	3429.9600000000005
159.0	3441.9000000000005
159.0	3452.26
159.0	3463.7300000000005
159.0	3476.1400000000003
159.0	3485.28
159.0	3495.28
160.0	3001.3500000000004
160.0	3017.19
160.0	3030.2200000000003
160.0	3044.1900000000005
160.0	3054.1
160.0	3065.0600000000004
160.0	3075.93
160.0	3090.64
160.0	3108.98
160.0	3117.32
160.0	3129.56
160.0	3145.2000000000003
160.0	3155.9700000000003
160.0	3165.44
160.0	3174.98
160.0	3184.9900000000002
160.0	3192.5000000000005
160.0	3203.8100000000004
160.0	3212.66
160.0	3229.4500000000003
160.0	3234.9900000000002
160.0	3250.5
160.0	3257.47
160.0	3267.53
160.0	3279.9000000000005
160.0	3292.9500000000003
160.0	3303.36
160.0	3319.65
160.0	3331.29
160.0	3346.9400000000005
160.0	3358.0400000000004
160.0	3368.0200000000004
160.0	3385.33
160.0	3391.4100000000003
160.0	3401.84
160.0	3410.01
160.0	3424.91
160.0	3433.0
160.0	3440.78
160.0	3451.44
160.0	3461.34
160.0	3470.4300000000003
160.0	3481.5600000000004
160.0	3493.57
161.0	3003.44
161.0	3017.4700000000003
161.0	3030.0200000000004
161.0	3051.46
161.0	3064.62
161.0	3081.4800000000005
161.0	3090.4800000000005
161.0	3103.0200000000004
161.0	3117.1600000000003
161.0	3127.6
161.0	3137.4100000000003
161.0	3146.4800000000005
161.0	3155.84
161.0	3169.23
161.0	3175.2300000000005
161.0	3185.51
161.0	3191.58
161.0	3200.2000000000003
161.0	3209.0400000000004
161.0	3213.6700000000005
161.0	3221.75
161.0	3231.79
161.0	3236.6400000000003
161.0	3245.41
161.0	3255.3900000000003
161.0	3266.59
161.0	3275.1800000000003
161.0	3280.3
161.0	3293.01
161.0	3310.1600000000003
161.0	3324.4300000000003
161.0	3337.94
161.0	3347.3
161.0	3357.09
161.0	3367.1200000000003
161.0	3374.63
161.0	3386.4300000000003
161.0	3397.99
161.0	3405.67
161.0	3416.78
161.0	3424.32
161.0	3435.2000000000003
161.0	3439.9300000000003
161.0	3446.9900000000002
161.0	3457.03
161.0	3462.4500000000003
161.0	3471.65
161.0	3481.3600000000006
161.0	3486.0800000000004
161.0	3494.67
162.0	3012.7400000000002
162.0	3020.51
162.0	3044.63
162.0	3065.46
162.0	3095.3800000000006
162.0	3113.63
162.0	3135.1400000000003
162.0	3161.5
162.0	3178.11
162.0	3191.82
162.0	3211.07
162.0	3229.05
162.0	3235.7700000000004
162.0	3248.18
162.0	3256.6800000000003
162.0	3269.57
162.0	3293.48
162.0	3323.8
162.0	3373.45
162.0	3403.21
162.0	3432.4100000000003
162.0	3451.8700000000003
162.0	3463.07
162.0	3473.6400000000003
162.0	3483.27
162.0	3497.5000000000005
163.0	3001.36
163.0	3010.45
163.0	3019.3700000000003
163.0	3029.55
163.0	3038.09
163.0	3045.2700000000004
163.0	3053.86
163.0	3061.38
163.0	3069.08
163.0	3078.6200000000003
163.0	3084.35
163.0	3095.03
163.0	3109.3100000000004
163.0	3120.42
163.0	3149.56
163.0	3211.5600000000004
163.0	3229.36
163.0	3238.23
163.0	3247.78
163.0	3260.25
163.0	3269.32
163.0	3277.3900000000003
163.0	3289.2400000000002
163.0	3294.6700000000005
163.0	3302.9300000000003
163.0	3314.02
163.0	3321.9100000000003
163.0	3331.56
163.0	3347.52
163.0	3366.65
163.0	3388.61
163.0	3442.3
163.0	3463.6000000000004
163.0	3474.57
163.0	3483.4600000000005
163.0	3494.6400000000003
164.0	3032.08
164.0	3060.32
164.0	3077.67
164.0	3093.3
164.0	3107.94
164.0	3123.88
164.0	3135.52
164.0	3154.1200000000003
164.0	3163.04
164.0	3176.4100000000003
164.0	3191.13
164.0	3212.01
164.0	3232.4900000000002
164.0	3293.7900000000004
164.0	3322.8500000000004
164.0	3343.7400000000002
164.0	3359.23
164.0	3373.73
164.0	3387.59
164.0	3400.94
164.0	3411.7000000000003
164.0	3427.15
164.0	3441.73
164.0	3462.28
164.0	3484.28
165.0	3110.5400000000004
165.0	3147.79
165.0	3213.0400000000004
165.0	3282.38
165.0	3408.8300000000004
166.0	3019.94
166.0	3462.53
166.0	3495.74
167.0	3010.9100000000003
167.0	3022.48
167.0	3041.77
167.0	3059.69
167.0	3079.73
167.0	3102.67
167.0	3125.8500000000004
167.0	3138.6300000000006
167.0	3148.7900000000004
167.0	3157.4500000000003
167.0	3164.9300000000003
167.0	3172.5000000000005
167.0	3181.75
167.0	3189.0600000000004
167.0	3192.7400000000002
167.0	3198.82
167.0	3205.63
167.0	3211.58
167.0	3218.6200000000003
167.0	3228.5000000000005
167.0	3234.11
167.0	3241.53
167.0	3249.55
167.0	3262.35
167.0	3272.19
167.0	3278.63
167.0	3294.57
167.0	3316.4700000000003
167.0	3345.7400000000002
167.0	3361.46
167.0	3373.67
167.0	3387.42
167.0	3400.28
167.0	3406.84
167.0	3412.01
167.0	3423.69
167.0	3429.4700000000003
167.0	3436.7200000000003
167.0	3442.0200000000004
167.0	3448.28
167.0	3454.4100000000003
167.0	3460.67
167.0	3466.2900000000004
167.0	3473.4300000000003
167.0	3482.25
167.0	3490.67
167.0	3498.7100000000005
168.0	3020.76
168.0	3110.07
168.0	3147.7000000000003
168.0	3171.9500000000003
168.0	3191.34
168.0	3213.63
168.0	3233.7200000000003
168.0	3296.1700000000005
168.0	3360.04
168.0	3375.5500000000006
168.0	3400.86
168.0	3411.42
168.0	3432.53
168.0	3450.4100000000003
168.0	3463.9900000000002
168.0	3483.86
169.0	3019.1600000000003
169.0	3047.7100000000005
169.0	3065.55
169.0	3078.4800000000005
169.0	3090.6000000000004
169.0	3104.2500000000005
169.0	3116.4
169.0	3128.2599999999998
169.0	3158.26
169.0	3192.1100000000006
169.0	3213.26
169.0	3232.84
169.0	3293.7900000000004
169.0	3313.53
169.0	3324.5600000000004
169.0	3336.1
169.0	3348.1500000000005
169.0	3358.08
169.0	3372.0900000000006
169.0	3386.23
169.0	3400.8700000000003
169.0	3434.87
169.0	3461.88
170.0	3001.53
170.0	3008.8100000000004
170.0	3015.51
170.0	3020.0000000000005
170.0	3026.5099999999998
170.0	3033.38
170.0	3039.03
170.0	3045.34
170.0	3052.54
170.0	3058.0
170.0	3064.96
170.0	3074.38
170.0	3080.35
170.0	3090.0900000000006
170.0	3106.76
170.0	3157.9
170.0	3187.3900000000003
170.0	3195.2000000000003
170.0	3210.4800000000005
170.0	3217.6000000000004
170.0	3230.9900000000002
170.0	3236.3800000000006
170.0	3243.7200000000003
170.0	3250.3400000000006
170.0	3255.4100000000003
170.0	3261.42
170.0	3267.7
170.0	3271.9000000000005
170.0	3276.76
170.0	3284.63
170.0	3291.7400000000002
170.0	3296.27
170.0	3304.8100000000004
170.0	3316.18
170.0	3323.1200000000003
170.0	3335.73
170.0	3345.5200000000004
170.0	3360.6000000000004
170.0	3376.78
170.0	3389.5600000000004
170.0	3427.15
170.0	3446.4900000000002
170.0	3460.83
170.0	3469.7000000000003
170.0	3475.65
170.0	3482.6400000000003
170.0	3492.04
170.0	3497.2000000000003
171.0	3011.78
171.0	3038.6
171.0	3061.6800000000003
171.0	3079.7400000000002
171.0	3095.3
171.0	3272.5600000000004
171.0	3293.94
171.0	3314.14
171.0	3335.8
171.0	3409.84
172.0	3004.02
172.0	3011.6200000000003
172.0	3018.3700000000003
172.0	3028.63
172.0	3035.2400000000002
172.0	3041.3500000000004
172.0	3051.96
172.0	3057.34
172.0	3069.57
172.0	3080.0400000000004
172.0	3095.7200000000003
172.0	3117.9900000000002
172.0	3135.53
172.0	3156.12
172.0	3166.8900000000003
172.0	3184.32
172.0	3192.78
172.0	3201.9400000000005
172.0	3210.7500000000005
172.0	3219.4800000000005
172.0	3229.8
172.0	3236.1000000000004
172.0	3244.94
172.0	3251.16
172.0	3257.36
172.0	3263.64
172.0	3272.03
172.0	3278.35
172.0	3291.67
172.0	3297.94
172.0	3313.78
172.0	3323.4200000000005
172.0	3336.3300000000004
172.0	3345.86
172.0	3367.9700000000003
172.0	3388.64
172.0	3400.94
172.0	3408.88
172.0	3428.84
172.0	3438.07
172.0	3458.39
172.0	3467.09
172.0	3475.14
172.0	3481.8700000000003
172.0	3488.3
172.0	3495.78
173.0	3002.3
173.0	3011.27
173.0	3018.0200000000004
173.0	3028.4000000000005
173.0	3035.2300000000005
173.0	3042.36
173.0	3053.2100000000005
173.0	3058.3
173.0	3078.34
173.0	3096.28
173.0	3135.9
173.0	3156.76
173.0	3171.39
173.0	3184.7100000000005
173.0	3193.17
173.0	3201.35
173.0	3211.1400000000003
173.0	3220.59
173.0	3230.38
173.0	3236.4400000000005
173.0	3244.54
173.0	3253.71
173.0	3261.9200000000005
173.0	3270.57
173.0	3277.6
173.0	3292.28
173.0	3299.58
173.0	3322.4500000000003
173.0	3344.59
173.0	3358.9700000000003
173.0	3387.4000000000005
173.0	3405.93
173.0	3429.33
173.0	3448.13
173.0	3459.38
173.0	3467.86
173.0	3475.56
173.0	3481.9000000000005
173.0	3487.78
173.0	3495.71
174.0	3019.23
174.0	3035.94
174.0	3057.03
174.0	3066.34
174.0	3077.02
174.0	3093.1400000000003
174.0	3107.63
174.0	3117.04
174.0	3125.6800000000003
174.0	3133.44
174.0	3143.0200000000004
174.0	3151.05
174.0	3158.26
174.0	3169.28
174.0	3173.38
174.0	3181.68
174.0	3189.6400000000003
174.0	3195.78
174.0	3207.11
174.0	3216.9200000000005
174.0	3231.25
174.0	3244.06
174.0	3263.52
174.0	3276.28
174.0	3292.39
174.0	3315.1
174.0	3324.61
174.0	3335.05
174.0	3347.6000000000004
174.0	3358.3100000000004
174.0	3365.93
174.0	3374.44
174.0	3385.0
174.0	3394.0
174.0	3401.32
174.0	3407.9100000000003
174.0	3415.9100000000003
174.0	3426.48
174.0	3435.6100000000006
174.0	3440.4800000000005
174.0	3450.0200000000004
174.0	3460.4
174.0	3473.7000000000003
174.0	3484.03
174.0	3495.86
175.0	3010.93
175.0	3019.4
175.0	3033.91
175.0	3054.4300000000003
175.0	3064.17
175.0	3076.9
175.0	3092.1000000000004
175.0	3098.38
175.0	3108.0400000000004
175.0	3113.84
175.0	3123.53
175.0	3131.06
175.0	3138.6800000000003
175.0	3144.9700000000003
175.0	3153.55
175.0	3157.9300000000003
175.0	3165.01
175.0	3171.8900000000003
175.0	3176.2000000000003
175.0	3185.1000000000004
175.0	3190.2100000000005
175.0	3197.01
175.0	3206.73
175.0	3216.32
175.0	3229.6700000000005
175.0	3234.4600000000005
175.0	3244.5000000000005
175.0	3252.81
175.0	3262.98
175.0	3275.53
175.0	3293.1700000000005
175.0	3303.4
175.0	3322.9400000000005
175.0	3331.1400000000003
175.0	3344.2100000000005
175.0	3349.5600000000004
175.0	3358.98
175.0	3367.35
175.0	3373.6200000000003
175.0	3383.71
175.0	3389.78
175.0	3395.56
175.0	3400.57
175.0	3406.8600000000006
175.0	3412.91
175.0	3421.67
175.0	3426.94
175.0	3432.6900000000005
175.0	3439.0600000000004
175.0	3447.09
175.0	3457.4500000000003
175.0	3462.9500000000003
175.0	3469.1500000000005
175.0	3476.38
175.0	3483.15
175.0	3493.2700000000004
175.0	3499.9300000000003
176.0	3004.8
176.0	3019.11
176.0	3037.8900000000003
176.0	3050.7400000000002
176.0	3081.2000000000003
176.0	3132.4600000000005
176.0	3155.81
176.0	3174.3500000000004
176.0	3191.8
176.0	3212.69
176.0	3233.81
176.0	3263.28
176.0	3277.9800000000005
176.0	3294.2400000000002
176.0	3317.1600000000003
176.0	3360.8700000000003
176.0	3402.06
176.0	3440.03
176.0	3461.4900000000002
176.0	3483.9300000000003
176.0	3498.09
177.0	3019.4100000000003
177.0	3044.21
177.0	3079.6
177.0	3113.3
177.0	3147.5000000000005
177.0	3176.2300000000005
177.0	3294.78
177.0	3347.9400000000005
177.0	3374.53
177.0	3405.55
177.0	3429.9300000000003
177.0	3451.7200000000003
177.0	3485.01
178.0	3001.32
178.0	3010.76
178.0	3018.2900000000004
178.0	3027.42
178.0	3035.5900000000006
178.0	3043.75
178.0	3054.88
178.0	3063.61
178.0	3074.85
178.0	3093.2100000000005
178.0	3119.4700000000003
178.0	3232.6400000000003
178.0	3247.64
178.0	3254.55
178.0	3264.12
178.0	3273.9300000000003
178.0	3278.9500000000003
178.0	3288.34
178.0	3294.65
178.0	3302.1300000000006
178.0	3316.6000000000004
178.0	3324.0
178.0	3333.4900000000002
178.0	3349.2900000000004
178.0	3473.7700000000004
178.0	3485.28
178.0	3496.03
179.0	3000.4100000000003
179.0	3006.9500000000003
179.0	3016.57
179.0	3020.62
179.0	3027.94
179.0	3035.0
179.0	3041.53
179.0	3047.73
179.0	3055.9500000000003
179.0	3062.8700000000003
179.0	3074.6200000000003
179.0	3085.6000000000004
179.0	3095.55
179.0	3117.63
179.0	3137.82
179.0	3157.14
179.0	3177.4600000000005
179.0	3193.32
179.0	3212.48
179.0	3231.4
179.0	3244.5800000000004
179.0	3250.92
179.0	3255.91
179.0	3264.01
179.0	3269.41
179.0	3275.4500000000003
179.0	3280.8900000000003
179.0	3288.5000000000005
179.0	3294.08
179.0	3301.4400000000005
179.0	3313.7900000000004
179.0	3322.42
179.0	3331.6800000000003
179.0	3345.8500000000004
179.0	3359.3
179.0	3374.88
179.0	3401.63
179.0	3437.26
179.0	3459.75
179.0	3470.8900000000003
179.0	3482.7100000000005
179.0	3493.26
179.0	3499.6600000000003
180.0	3002.25
180.0	3025.88
180.0	3045.84
180.0	3057.4100000000003
180.0	3064.9400000000005
180.0	3076.2500000000005
180.0	3086.73
180.0	3094.8300000000004
180.0	3105.9300000000003
180.0	3115.6500000000005
180.0	3125.65
180.0	3134.9600000000005
180.0	3142.8300000000004
180.0	3154.28
180.0	3162.32
180.0	3173.41
180.0	3181.77
180.0	3191.05
180.0	3206.11
180.0	3231.8100000000004
180.0	3246.78
180.0	3264.84
180.0	3276.0
180.0	3292.86
180.0	3304.63
180.0	3314.2200000000003
180.0	3322.6600000000003
180.0	3333.84
180.0	3344.9900000000002
180.0	3358.5
180.0	3366.82
180.0	3377.59
180.0	3388.4800000000005
180.0	3400.98
180.0	3408.17
180.0	3416.58
180.0	3426.6200000000003
180.0	3437.26
180.0	3449.8700000000003
180.0	3484.13
181.0	3002.59
181.0	3019.1000000000004
181.0	3045.64
181.0	3079.67
181.0	3095.3
181.0	3109.6700000000005
181.0	3124.41
181.0	3136.13
181.0	3155.12
181.0	3165.32
181.0	3177.38
181.0	3191.3500000000004
181.0	3210.07
181.0	3220.73
181.0	3232.78
181.0	3254.8500000000004
181.0	3277.2500000000005
181.0	3323.83
181.0	3345.07
181.0	3359.36
181.0	3373.07
181.0	3386.9100000000003
181.0	3400.82
181.0	3422.53
181.0	3433.2000000000003
181.0	3443.1300000000006
181.0	3462.09
181.0	3483.1900000000005
181.0	3499.9400000000005
182.0	3024.3300000000004
182.0	3065.2400000000002
182.0	3081.2100000000005
182.0	3092.4600000000005
182.0	3104.63
182.0	3114.7200000000003
182.0	3127.18
182.0	3147.6800000000003
182.0	3166.36
182.0	3191.98
182.0	3212.4900000000002
182.0	3247.0800000000004
182.0	3278.51
182.0	3298.7300000000005
182.0	3318.02
182.0	3336.85
182.0	3348.1
182.0	3359.15
182.0	3371.09
182.0	3388.1
182.0	3401.26
182.0	3426.7400000000002
182.0	3438.2200000000003
182.0	3462.36
182.0	3484.5800000000004
183.0	3002.6800000000003
183.0	3016.8
183.0	3046.25
183.0	3059.4
183.0	3078.53
183.0	3094.58
183.0	3109.25
183.0	3124.1800000000003
183.0	3130.01
183.0	3137.4900000000002
183.0	3147.19
183.0	3153.2200000000003
183.0	3159.39
183.0	3163.59
183.0	3170.2400000000002
183.0	3175.9300000000003
183.0	3182.4500000000003
183.0	3188.12
183.0	3191.9000000000005
183.0	3196.4
183.0	3201.6700000000005
183.0	3206.42
183.0	3211.51
183.0	3219.2100000000005
183.0	3224.7700000000004
183.0	3232.36
183.0	3241.02
183.0	3246.76
183.0	3255.6600000000003
183.0	3268.18
183.0	3313.7400000000002
183.0	3333.59
183.0	3345.2400000000002
183.0	3358.1800000000003
183.0	3366.41
183.0	3373.9100000000003
183.0	3383.3100000000004
183.0	3390.4600000000005
183.0	3396.9000000000005
183.0	3403.2500000000005
183.0	3407.7400000000002
183.0	3416.3500000000004
183.0	3424.53
183.0	3428.16
183.0	3432.92
183.0	3437.3
183.0	3442.48
183.0	3447.63
183.0	3452.3900000000003
183.0	3459.3900000000003
183.0	3463.82
183.0	3469.9700000000003
183.0	3476.3
183.0	3481.2300000000005
183.0	3490.93
184.0	3003.8500000000004
184.0	3010.39
184.0	3018.8
184.0	3027.8900000000003
184.0	3035.8900000000003
184.0	3042.4300000000003
184.0	3055.39
184.0	3064.9900000000002
184.0	3079.1400000000003
184.0	3086.88
184.0	3095.1600000000003
184.0	3107.5800000000004
184.0	3113.6700000000005
184.0	3124.2200000000003
184.0	3132.35
184.0	3141.4000000000005
184.0	3153.7900000000004
184.0	3163.0800000000004
184.0	3173.4000000000005
184.0	3183.3500000000004
184.0	3190.57
184.0	3209.98
184.0	3215.0200000000004
184.0	3227.2900000000004
184.0	3234.04
184.0	3244.61
184.0	3249.75
184.0	3255.26
184.0	3263.2400000000002
184.0	3270.3700000000003
184.0	3277.3500000000004
184.0	3283.8100000000004
184.0	3292.9900000000002
184.0	3301.63
184.0	3315.19
184.0	3325.26
184.0	3334.14
184.0	3344.61
184.0	3356.8
184.0	3368.2400000000002
184.0	3375.4600000000005
184.0	3386.13
184.0	3399.4700000000003
184.0	3406.9500000000003
184.0	3422.3700000000003
184.0	3432.1
184.0	3438.5900000000006
184.0	3448.1
184.0	3459.9400000000005
184.0	3465.4700000000003
184.0	3474.0200000000004
184.0	3481.5000000000005
184.0	3490.3
184.0	3495.07
185.0	3001.43
185.0	3007.9300000000003
185.0	3015.05
185.0	3019.06
185.0	3028.0400000000004
185.0	3034.4
185.0	3039.6
185.0	3046.3
185.0	3052.01
185.0	3057.84
185.0	3063.5000000000005
185.0	3069.98
185.0	3078.2700000000004
185.0	3082.31
185.0	3088.03
185.0	3094.88
185.0	3106.1800000000003
185.0	3110.76
185.0	3120.17
185.0	3129.7000000000003
185.0	3135.9
185.0	3145.9900000000002
185.0	3154.9600000000005
185.0	3159.9700000000003
185.0	3169.3300000000004
185.0	3174.6200000000003
185.0	3182.4700000000003
185.0	3189.32
185.0	3199.37
185.0	3209.75
185.0	3214.26
185.0	3227.64
185.0	3233.74
185.0	3244.55
185.0	3249.56
185.0	3256.19
185.0	3263.2700000000004
185.0	3268.45
185.0	3273.34
185.0	3278.48
185.0	3289.4
185.0	3294.01
185.0	3303.79
185.0	3312.8400000000006
185.0	3320.3700000000003
185.0	3325.13
185.0	3331.38
185.0	3342.09
185.0	3345.54
185.0	3357.39
185.0	3367.36
185.0	3374.2500000000005
185.0	3385.2200000000003
185.0	3389.93
185.0	3399.2200000000003
185.0	3406.01
185.0	3421.78
185.0	3431.7000000000003
185.0	3441.11
185.0	3452.19
185.0	3461.9000000000005
185.0	3466.7000000000003
185.0	3475.01
185.0	3482.36
185.0	3488.84
185.0	3494.1100000000006
187.0	3003.34
187.0	3015.88
187.0	3020.36
187.0	3028.7900000000004
187.0	3039.3200000000006
187.0	3046.5099999999998
187.0	3056.1300000000006
187.0	3065.4100000000003
187.0	3075.82
187.0	3088.9900000000002
187.0	3103.8300000000004
187.0	3110.4500000000003
187.0	3126.8700000000003
187.0	3141.48
187.0	3156.02
187.0	3172.1100000000006
187.0	3185.09
187.0	3192.9800000000005
187.0	3208.6
187.0	3217.51
187.0	3230.77
187.0	3241.23
187.0	3252.07
187.0	3262.2700000000004
187.0	3270.3300000000004
187.0	3276.34
187.0	3284.85
187.0	3292.53
187.0	3301.09
187.0	3315.4900000000002
187.0	3325.3500000000004
187.0	3335.49
187.0	3344.28
187.0	3357.9500000000003
187.0	3371.7900000000004
187.0	3382.42
187.0	3399.6700000000005
187.0	3410.4
187.0	3425.76
187.0	3437.04
187.0	3444.76
187.0	3459.1900000000005
187.0	3470.09
187.0	3480.04
187.0	3490.4500000000003
187.0	3496.6700000000005
188.0	3001.13
188.0	3017.2100000000005
188.0	3027.36
188.0	3039.2300000000005
188.0	3050.6600000000003
188.0	3058.5000000000005
188.0	3065.3
188.0	3075.15
188.0	3081.6600000000003
188.0	3094.82
188.0	3119.78
188.0	3132.13
188.0	3147.75
188.0	3156.57
188.0	3170.5
188.0	3187.31
188.0	3199.65
188.0	3212.78
188.0	3232.69
188.0	3247.4100000000003
188.0	3263.11
188.0	3273.94
188.0	3288.3
188.0	3296.32
188.0	3306.17
188.0	3316.92
188.0	3323.67
188.0	3333.46
188.0	3345.01
188.0	3357.9200000000005
188.0	3374.42
188.0	3388.91
188.0	3401.1600000000003
188.0	3410.15
188.0	3423.3700000000003
188.0	3432.57
188.0	3443.2500000000005
188.0	3460.0800000000004
188.0	3481.88
188.0	3499.32
189.0	3020.2500000000005
189.0	3065.26
189.0	3081.3300000000004
189.0	3094.9300000000003
189.0	3105.2400000000002
189.0	3115.52
189.0	3126.4200000000005
189.0	3136.8300000000004
189.0	3146.37
189.0	3155.06
189.0	3164.46
189.0	3172.1000000000004
189.0	3182.76
189.0	3190.11
189.0	3207.76
189.0	3228.3
189.0	3247.73
189.0	3276.87
189.0	3323.1800000000003
189.0	3337.8600000000006
189.0	3349.7000000000003
189.0	3358.1200000000003
189.0	3367.2400000000002
189.0	3374.01
189.0	3383.1300000000006
189.0	3389.6200000000003
189.0	3399.2400000000002
189.0	3405.96
189.0	3421.73
189.0	3432.03
189.0	3441.2900000000004
189.0	3455.9300000000003
189.0	3466.55
189.0	3483.7400000000002
189.0	3498.48
190.0	3004.26
190.0	3018.9700000000003
190.0	3041.4700000000003
190.0	3061.73
190.0	3077.91
190.0	3094.52
190.0	3104.3900000000003
190.0	3126.7
190.0	3145.89
190.0	3160.2500000000005
190.0	3213.08
190.0	3234.4100000000003
190.0	3275.4500000000003
190.0	3294.1300000000006
190.0	3316.32
190.0	3326.07
190.0	3344.37
190.0	3357.39
190.0	3373.2200000000003
190.0	3389.11
190.0	3401.79
190.0	3410.08
190.0	3463.2000000000003
190.0	3484.8500000000004
191.0	3016.96
191.0	3029.9300000000003
191.0	3051.05
191.0	3065.9
191.0	3078.03
191.0	3088.6700000000005
191.0	3096.3
191.0	3108.1600000000003
191.0	3118.8100000000004
191.0	3127.57
191.0	3138.03
191.0	3146.61
191.0	3155.19
191.0	3161.3100000000004
191.0	3171.25
191.0	3176.09
191.0	3186.64
191.0	3193.1600000000003
191.0	3207.8300000000004
191.0	3213.14
191.0	3220.4100000000003
191.0	3232.01
191.0	3244.55
191.0	3254.89
191.0	3271.5400000000004
191.0	3278.5400000000004
191.0	3293.07
191.0	3313.0
191.0	3324.06
191.0	3335.5
191.0	3345.05
191.0	3355.96
191.0	3365.67
191.0	3374.17
191.0	3386.15
191.0	3397.86
191.0	3404.5400000000004
191.0	3418.6200000000003
191.0	3425.01
191.0	3435.23
191.0	3440.44
191.0	3448.92
191.0	3458.69
191.0	3469.6400000000003
191.0	3481.1
191.0	3486.33
191.0	3495.21
192.0	3019.61
192.0	3045.9900000000002
192.0	3161.8100000000004
192.0	3192.3700000000003
192.0	3213.27
192.0	3233.71
192.0	3255.9700000000003
192.0	3280.87
192.0	3376.4700000000003
192.0	3442.7100000000005
192.0	3462.0200000000004
192.0	3484.2700000000004
192.0	3498.63
193.0	3001.4800000000005
193.0	3018.4700000000003
193.0	3046.8100000000004
193.0	3066.4100000000003
193.0	3080.13
193.0	3092.57
193.0	3097.6800000000003
193.0	3108.41
193.0	3114.4
193.0	3121.36
193.0	3127.25
193.0	3134.3
193.0	3140.8500000000004
193.0	3146.6200000000003
193.0	3154.8100000000004
193.0	3159.9500000000003
193.0	3166.9600000000005
193.0	3174.01
193.0	3178.63
193.0	3187.4800000000005
193.0	3192.1100000000006
193.0	3203.0800000000004
193.0	3210.4100000000003
193.0	3219.37
193.0	3231.0900000000006
193.0	3235.8700000000003
193.0	3247.2100000000005
193.0	3256.5600000000004
193.0	3275.3300000000004
193.0	3313.21
193.0	3335.7599999999998
193.0	3346.1800000000003
193.0	3356.79
193.0	3362.56
193.0	3371.5500000000006
193.0	3379.6700000000005
193.0	3386.7300000000005
193.0	3395.1400000000003
193.0	3400.9300000000003
193.0	3406.6500000000005
193.0	3414.9500000000003
193.0	3422.4500000000003
193.0	3428.1
193.0	3434.03
193.0	3440.4
193.0	3445.52
193.0	3452.79
193.0	3461.44
193.0	3469.6300000000006
193.0	3481.8400000000006
193.0	3493.0200000000004
194.0	3003.65
194.0	3018.96
194.0	3039.3
194.0	3057.36
194.0	3075.9900000000002
194.0	3094.5600000000004
194.0	3124.9300000000003
194.0	3154.34
194.0	3172.1100000000006
194.0	3189.59
194.0	3205.53
194.0	3222.55
194.0	3247.5
194.0	3265.84
194.0	3276.28
194.0	3295.8
194.0	3316.86
194.0	3331.77
194.0	3347.32
194.0	3401.88
194.0	3428.07
194.0	3440.63
194.0	3459.62
194.0	3480.0000000000005
194.0	3497.51
195.0	3018.92
195.0	3031.81
195.0	3049.61
195.0	3059.7200000000003
195.0	3077.51
195.0	3092.7900000000004
195.0	3110.4900000000002
195.0	3128.1800000000003
195.0	3146.2200000000003
195.0	3158.3300000000004
195.0	3174.8700000000003
195.0	3188.55
195.0	3208.94
195.0	3231.31
195.0	3245.3100000000004
195.0	3262.6000000000004
195.0	3277.55
195.0	3293.6600000000003
195.0	3311.5
195.0	3329.66
195.0	3344.4
195.0	3359.03
195.0	3368.8
195.0	3387.92
195.0	3402.1000000000004
195.0	3416.7200000000003
195.0	3429.28
195.0	3439.15
195.0	3460.16
195.0	3473.6400000000003
195.0	3485.61
195.0	3498.52
196.0	3002.81
196.0	3010.06
196.0	3017.8
196.0	3025.86
196.0	3035.4400000000005
196.0	3043.67
196.0	3056.44
196.0	3078.9600000000005
196.0	3119.0
196.0	3143.13
196.0	3157.1600000000003
196.0	3164.88
196.0	3173.42
196.0	3184.0400000000004
196.0	3190.85
196.0	3198.59
196.0	3206.53
196.0	3212.28
196.0	3217.62
196.0	3228.3500000000004
196.0	3232.8300000000004
196.0	3240.88
196.0	3245.65
196.0	3252.21
196.0	3260.7400000000002
196.0	3268.99
196.0	3276.53
196.0	3292.13
196.0	3322.03
196.0	3349.51
196.0	3371.6600000000003
196.0	3389.4
196.0	3402.5300000000007
196.0	3421.0800000000004
196.0	3427.1200000000003
196.0	3437.9100000000003
196.0	3444.2100000000005
196.0	3451.1000000000004
196.0	3459.68
196.0	3464.4100000000003
196.0	3470.88
196.0	3476.51
196.0	3482.5000000000005
196.0	3491.3900000000003
196.0	3497.5600000000004
197.0	3017.6900000000005
197.0	3036.6600000000003
197.0	3045.3500000000004
197.0	3058.38
197.0	3079.7000000000003
197.0	3095.63
197.0	3117.98
197.0	3155.9100000000003
197.0	3190.01
197.0	3210.9100000000003
197.0	3230.5400000000004
197.0	3244.05
197.0	3262.3300000000004
197.0	3272.32
197.0	3293.4400000000005
197.0	3317.96
197.0	3331.6900000000005
197.0	3348.2000000000003
197.0	3374.4
197.0	3391.1900000000005
197.0	3440.01
197.0	3463.92
197.0	3476.4500000000003
197.0	3484.2100000000005
197.0	3495.89
198.0	3010.48
198.0	3019.9100000000003
198.0	3046.76
198.0	3059.8
198.0	3079.5600000000004
198.0	3096.05
198.0	3112.84
198.0	3138.7500000000005
198.0	3156.26
198.0	3173.4600000000005
198.0	3189.84
198.0	3203.86
198.0	3215.6200000000003
198.0	3231.5400000000004
198.0	3248.4
198.0	3255.8300000000004
198.0	3268.7000000000003
198.0	3278.55
198.0	3293.7300000000005
198.0	3310.9700000000003
198.0	3344.1400000000003
198.0	3360.0000000000005
198.0	3374.35
198.0	3388.5400000000004
198.0	3401.9200000000005
198.0	3414.78
198.0	3430.96
198.0	3441.03
198.0	3463.2000000000003
198.0	3472.84
198.0	3495.13
199.0	3017.73
199.0	3030.4100000000003
199.0	3042.44
199.0	3062.05
199.0	3067.88
199.0	3078.34
199.0	3088.34
199.0	3094.46
199.0	3102.9700000000003
199.0	3110.17
199.0	3118.28
199.0	3125.9400000000005
199.0	3134.6900000000005
199.0	3142.67
199.0	3148.5600000000004
199.0	3156.3900000000003
199.0	3165.3100000000004
199.0	3171.03
199.0	3181.2000000000003
199.0	3190.49
199.0	3205.41
199.0	3213.5800000000004
199.0	3231.1500000000005
199.0	3247.9500000000003
199.0	3277.01
199.0	3291.32
199.0	3302.0600000000004
199.0	3312.34
199.0	3320.9900000000002
199.0	3329.9800000000005
199.0	3339.49
199.0	3347.1400000000003
199.0	3356.1400000000003
199.0	3364.7200000000003
199.0	3369.1000000000004
199.0	3375.4000000000005
199.0	3385.33
199.0	3390.1200000000003
199.0	3399.3900000000003
199.0	3405.5600000000004
199.0	3410.1000000000004
199.0	3421.18
199.0	3427.5800000000004
199.0	3435.17
199.0	3440.88
199.0	3451.8800000000006
199.0	3463.15
199.0	3482.55
199.0	3496.8200000000006
