# Supplementary material for: A case study in the functional consequences of scaling the sizes of realistic cortical models
Source: PLoS Comput Biol. 2019 Jul 23;15(7):e1007198. doi: 10.1371/journal.pcbi.1007198 (PMC6677387; doi:10.1371/journal.pcbi.1007198)
Supplement: S32 Dataset — Contains data for I-neuron rasters in row 2 of Fig 5. (CSV) [file pcbi.1007198.s032.csv]

spike index	spike time
38.0	3047.94
38.0	3065.8700000000003
38.0	3079.1400000000003
38.0	3095.96
38.0	3107.0
38.0	3117.71
38.0	3129.05
38.0	3144.51
38.0	3156.69
38.0	3174.36
38.0	3203.9100000000003
38.0	3290.4900000000002
38.0	3312.86
38.0	3322.8
38.0	3337.6400000000003
38.0	3353.6400000000003
38.0	3361.8900000000003
38.0	3377.5600000000004
38.0	3384.07
38.0	3398.67
38.0	3407.82
38.0	3433.79
39.0	3004.7300000000005
39.0	3016.7400000000002
39.0	3028.1000000000004
39.0	3042.34
39.0	3054.1
39.0	3061.94
39.0	3075.9200000000005
39.0	3088.3300000000004
39.0	3098.6000000000004
39.0	3115.28
39.0	3130.5400000000004
39.0	3144.8600000000006
39.0	3154.05
39.0	3165.75
39.0	3180.5000000000005
39.0	3195.6900000000005
39.0	3206.9900000000002
39.0	3222.3300000000004
39.0	3236.73
39.0	3252.0800000000004
39.0	3263.19
39.0	3275.58
39.0	3287.98
39.0	3299.67
39.0	3316.0800000000004
39.0	3322.3
39.0	3330.48
39.0	3343.9300000000003
39.0	3356.46
39.0	3379.4000000000005
39.0	3398.5800000000004
39.0	3408.98
39.0	3427.44
39.0	3450.15
39.0	3457.28
39.0	3469.7700000000004
39.0	3486.66
39.0	3497.8900000000003
40.0	3001.9300000000003
40.0	3012.41
40.0	3021.3900000000003
40.0	3038.9600000000005
40.0	3211.2700000000004
40.0	3225.29
40.0	3239.9600000000005
40.0	3252.11
40.0	3265.96
40.0	3278.83
40.0	3288.76
40.0	3319.7500000000005
40.0	3346.9300000000003
40.0	3454.3700000000003
40.0	3476.11
40.0	3490.0
41.0	3000.53
41.0	3015.4500000000003
41.0	3026.7100000000005
41.0	3137.1300000000006
41.0	3157.23
41.0	3173.3700000000003
41.0	3185.62
41.0	3196.2200000000003
41.0	3207.1
41.0	3215.2900000000004
41.0	3230.05
41.0	3242.01
41.0	3255.0800000000004
41.0	3267.26
41.0	3280.9700000000003
41.0	3292.07
41.0	3405.1400000000003
41.0	3416.6000000000004
41.0	3432.17
41.0	3452.13
41.0	3467.14
41.0	3477.52
41.0	3488.22
41.0	3499.9
42.0	3055.39
42.0	3085.63
42.0	3108.5
42.0	3123.86
42.0	3143.88
42.0	3164.7700000000004
42.0	3175.19
42.0	3203.78
42.0	3321.33
42.0	3348.51
42.0	3359.6100000000006
42.0	3377.4400000000005
42.0	3397.81
42.0	3410.4700000000003
42.0	3427.9500000000003
42.0	3452.5
43.0	3006.15
43.0	3019.06
43.0	3064.4700000000003
43.0	3079.8300000000004
43.0	3095.46
43.0	3128.59
43.0	3143.3700000000003
43.0	3161.8100000000004
43.0	3179.12
43.0	3190.0800000000004
43.0	3198.38
43.0	3206.78
43.0	3215.01
43.0	3226.4
43.0	3238.7900000000004
43.0	3257.9200000000005
43.0	3274.3400000000006
43.0	3296.06
43.0	3320.61
43.0	3349.67
43.0	3379.4100000000003
43.0	3398.3100000000004
43.0	3410.9800000000005
43.0	3419.65
43.0	3424.7400000000002
43.0	3438.9700000000003
43.0	3448.5
43.0	3457.1
43.0	3462.81
43.0	3473.3500000000004
43.0	3481.0900000000006
43.0	3490.9900000000002
43.0	3496.96
45.0	3182.63
45.0	3233.9400000000005
45.0	3414.5200000000004
45.0	3451.1800000000003
45.0	3473.55
46.0	3000.9500000000003
46.0	3021.6900000000005
46.0	3035.03
46.0	3048.7300000000005
46.0	3059.1800000000003
46.0	3065.22
46.0	3071.66
46.0	3078.3500000000004
46.0	3083.67
46.0	3089.32
46.0	3096.4
46.0	3101.8100000000004
46.0	3108.1600000000003
46.0	3117.2000000000003
46.0	3127.33
46.0	3134.0800000000004
46.0	3138.9500000000003
46.0	3148.9900000000002
46.0	3157.1600000000003
46.0	3162.32
46.0	3171.03
46.0	3183.7400000000002
46.0	3195.03
46.0	3204.75
46.0	3222.59
46.0	3274.9700000000003
46.0	3288.27
46.0	3296.6800000000003
46.0	3309.53
46.0	3313.6800000000003
46.0	3320.12
46.0	3329.1000000000004
46.0	3333.32
46.0	3340.5400000000004
46.0	3348.2100000000005
46.0	3353.8300000000004
46.0	3361.4300000000003
46.0	3367.7200000000003
46.0	3373.9700000000003
46.0	3380.8300000000004
46.0	3389.1600000000003
46.0	3397.5000000000005
46.0	3407.0600000000004
46.0	3412.3
46.0	3422.1200000000003
46.0	3432.63
46.0	3445.4100000000003
46.0	3455.83
46.0	3474.09
49.0	3005.4200000000005
49.0	3019.14
49.0	3033.5
49.0	3045.3900000000003
49.0	3055.5000000000005
49.0	3069.46
49.0	3080.82
49.0	3093.9100000000003
49.0	3109.17
49.0	3123.88
49.0	3145.5800000000004
49.0	3165.63
49.0	3181.7000000000003
49.0	3190.52
49.0	3199.37
49.0	3208.6500000000005
49.0	3228.6500000000005
49.0	3255.2000000000003
49.0	3269.8900000000003
49.0	3279.5400000000004
49.0	3287.5400000000004
49.0	3299.4800000000005
49.0	3307.94
49.0	3316.85
49.0	3325.9500000000003
49.0	3334.36
49.0	3352.9500000000003
49.0	3360.2400000000002
49.0	3378.5800000000004
49.0	3399.3100000000004
49.0	3412.5600000000004
49.0	3423.3400000000006
49.0	3438.4100000000003
49.0	3449.4900000000002
49.0	3455.82
49.0	3467.6400000000003
49.0	3477.7400000000002
49.0	3491.08
50.0	3004.3900000000003
50.0	3044.29
50.0	3056.53
50.0	3077.29
50.0	3097.32
50.0	3119.4100000000003
50.0	3145.2000000000003
50.0	3188.21
50.0	3281.9500000000003
50.0	3306.4300000000003
50.0	3319.3500000000004
50.0	3333.7100000000005
50.0	3355.3
50.0	3390.15
50.0	3433.9800000000005
50.0	3473.6300000000006
