# Supplementary material for: A case study in the functional consequences of scaling the sizes of realistic cortical models
Source: PLoS Comput Biol. 2019 Jul 23;15(7):e1007198. doi: 10.1371/journal.pcbi.1007198 (PMC6677387; doi:10.1371/journal.pcbi.1007198)
Supplement: S33 Dataset — Contains E cell data for Fig 5. (CSV) [file pcbi.1007198.s033.csv]

bin centers	full cortex	1/4 cortex	1/16 cortex
2.5	205.0	37.0	15.0
7.5	131.0	19.0	1.0
12.5	77.0	21.0	3.0
17.5	35.0	24.0	3.0
22.5	38.0	26.0	11.0
27.5	31.0	19.0	1.0
32.5	18.0	3.0	4.0
37.5	7.0	0.0	0.0
42.5	14.0	1.0	0.0
47.5	14.0	0.0	0.0
52.5	12.0	0.0	0.0
57.5	9.0	0.0	0.0
62.5	4.0	0.0	0.0
67.5	2.0	0.0	0.0
72.5	1.0	0.0	0.0
77.5	5.0	0.0	0.0
82.5	2.0	0.0	0.0
