# Supplementary material for: A case study in the functional consequences of scaling the sizes of realistic cortical models
Source: PLoS Comput Biol. 2019 Jul 23;15(7):e1007198. doi: 10.1371/journal.pcbi.1007198 (PMC6677387; doi:10.1371/journal.pcbi.1007198)
Supplement: S35 Dataset — Contains data for Fig 6. (CSV) [file pcbi.1007198.s035.csv]

Preferred grating	full: i=2	full: i=3	full: i=4	full: i=5	full: i=6	1/16: i=2	1/16: i=3	1/16: i=4	1/16: i=5	1/16: i=6
0	0.09255079006772009	0.04825737265415549	0.03642384105960265	0.031746031746031744	0.03981264637002342	0.13793103448275862	0.047619047619047616	0.05	0.03571428571428571	0.037037037037037035
1	0.16252821670428894	0.09651474530831099	0.03642384105960265	0.023809523809523808	0.02107728337236534	0.034482758620689655	0.0	0.0	0.0	0.0
2	0.17381489841986456	0.19302949061662197	0.09933774834437085	0.042328042328042326	0.02576112412177986	0.1724137931034483	0.23809523809523808	0.15	0.07142857142857142	0.037037037037037035
3	0.12641083521444696	0.1903485254691689	0.15894039735099338	0.06349206349206349	0.03278688524590164	0.3103448275862069	0.42857142857142855	0.25	0.03571428571428571	0.037037037037037035
4	0.11738148984198646	0.1742627345844504	0.2119205298013245	0.16137566137566137	0.09836065573770492	0.06896551724137931	0.09523809523809523	0.05	0.07142857142857142	0.07407407407407407
5	0.060948081264108354	0.09919571045576407	0.18543046357615894	0.22486772486772486	0.16159250585480095	0.0	0.0	0.25	0.42857142857142855	0.37037037037037035
6	0.029345372460496615	0.02680965147453083	0.08609271523178808	0.19047619047619047	0.2224824355971897	0.06896551724137931	0.09523809523809523	0.2	0.2857142857142857	0.25925925925925924
7	0.01805869074492099	0.029490616621983913	0.04966887417218543	0.082010582010582	0.117096018735363	0.034482758620689655	0.047619047619047616	0.0	0.0	0.07407407407407407
8	0.013544018058690745	0.013404825737265416	0.026490066225165563	0.026455026455026454	0.08665105386416862	0.0	0.0	0.0	0.0	0.07407407407407407
9	0.02708803611738149	0.01876675603217158	0.019867549668874173	0.023809523809523808	0.0468384074941452	0.0	0.0	0.05	0.07142857142857142	0.037037037037037035
10	0.01805869074492099	0.021447721179624665	0.013245033112582781	0.021164021164021163	0.03981264637002342	0.034482758620689655	0.0	0.0	0.0	0.0
11	0.024830699774266364	0.013404825737265416	0.019867549668874173	0.0291005291005291	0.02810304449648712	0.0	0.0	0.0	0.0	0.0
12	0.022573363431151242	0.013404825737265416	0.0033112582781456954	0.007936507936507936	0.02107728337236534	0.034482758620689655	0.0	0.0	0.0	0.0
13	0.01805869074492099	0.005361930294906166	0.013245033112582781	0.023809523809523808	0.0234192037470726	0.0	0.0	0.0	0.0	0.0
14	0.045146726862302484	0.032171581769437	0.019867549668874173	0.023809523809523808	0.02107728337236534	0.06896551724137931	0.047619047619047616	0.0	0.0	0.0
15	0.04966139954853273	0.024128686327077747	0.019867549668874173	0.023809523809523808	0.01405152224824356	0.034482758620689655	0.0	0.0	0.0	0.0
