# Supplementary material for: A case study in the functional consequences of scaling the sizes of realistic cortical models
Source: PLoS Comput Biol. 2019 Jul 23;15(7):e1007198. doi: 10.1371/journal.pcbi.1007198 (PMC6677387; doi:10.1371/journal.pcbi.1007198)
Supplement: S36 Dataset — Contains data for Fig 7. (CSV) [file pcbi.1007198.s036.csv]

mII	E optimal	I optimal	E orthogonal	I orthogonal	E background	I background
0.1	6.958666666666667	66.19600000000001	1.7215686274509803	29.119999999999994	1.6315500685871058	10.44921875
0.2	7.871999999999998	66.008	2.020915032679739	29.008000000000003	1.760493827160494	10.4015625
0.30000000000000004	8.790666666666667	65.932	2.3673202614379085	28.988000000000003	1.9094650205761317	10.516406250000001
0.4	9.697333333333333	66.028	2.738562091503268	29.272	2.0502057613168723	10.6
0.5	10.601333333333333	66.24	3.1424836601307184	29.567999999999994	2.2041152263374486	10.71953125
0.6	11.601333333333333	66.964	3.542483660130719	30.063999999999997	2.359945130315501	10.8578125
0.7000000000000001	12.682666666666668	67.664	3.926797385620915	30.500000000000004	2.543758573388203	11.02734375
0.8	13.846666666666666	68.568	4.461437908496733	31.252	2.7242798353909463	11.234375
0.9	15.097333333333333	69.94	4.900653594771242	31.972	2.9251028806584363	11.56484375
1.0	16.418666666666667	71.604	5.712418300653595	33.372	3.16241426611797	11.916406250000001
